# Supplementary material for: Comprehensive landscape of m6A regulator-related gene patterns and tumor microenvironment infiltration characterization in gastric cancer
Source: Sci Rep. 2024 Jul 16;14:16404. doi: 10.1038/s41598-024-66744-0 (PMC11252343; doi:10.1038/s41598-024-66744-0)
Supplement: Supplementary file 2 — Supplementary Information 2. [file 41598_2024_66744_MOESM2_ESM.xlsx]

## Sheet: S1
Table S1 Basic information of datasets included in this study for identifying m6A-related gene signatures.
Accession Number/Source	Platform	Number of patients	State	Gender	Survival data
GSE15459	Affymetrix Human Genome U133 Plus 2.0 Array	200	I/II:60 III/IV:132	Male:125 Female:67	OS
GSE34942	Affymetrix Human Genome U133 Plus 2.0 Array	56	I/II:22 III/IV:31	Male:36 Female:20	OS
GSE57303	Affymetrix Human Genome U133 Plus 2.0 Array	70	I/II:12 III/IV:58	Male:52 Female:18	OS
GSE66229	Affymetrix Human Genome U133 Plus 2.0 Array	400	Normal:100 I/II:127 III/IV:173	Male:199 Female:101	OS
GSE78220	Illumina HiSeq 2000 (Homo sapiens)	28	NA	Male:20 Female:8	OS
GSE91061	Illumina Genome Analyzer (Homo sapiens)	51	NA	NA	OS
GSE54129	Affymetrix Human Genome U133 Plus 2.0 Array	111	NA	NA	OS
IMvigor210		348	I/II:213 III/IV:135	Male:272 Female:76	OS
STAD	Illumina HiSeq	407	Normal:32 I/II:164 III/IV:188	Male:241 Female:134	OS

## Sheet: S2
Table S2 Proteomics expression of m6A regulators
m6A regulators	Downregulated in Tumor	Upregulated in Tumor	Pvalue
ALKBH5	58	22	3.13034e-08
CBLL1	15	23	0.108294
ELAVL1	20	60	6.98439e-10
EWSR1	29	51	0.000898913
FMR1	23	57	1.81102e-07
FTO	29	51	0.000898913
G3BP1	29	51	0.000898913
HNRNPA2B1	32	48	0.0177061
HNRNPC	23	57	1.81102e-07
IGF2BP1	11	18	0.1151
IGF2BP2	42	38	0.635256
IGF2BP3	9	44	3.98205e-11
LRPPRC	48	32	0.0177061
METTL14	48	32	0.0177061
METTL16	34	46	0.0819903
METTL3	30	50	0.00266312
RBM15	20	60	6.98439e-10
RBM15B	48	23	5.62365e-05
RBMX	26	54	1.96285e-05
VIRMA	28	52	0.00027624
WTAP	24	55	1.81192e-06
YTHDC1	25	55	4.53329e-06
YTHDC2	47	33	0.0398326
YTHDF1	20	57	6.55578e-09
YTHDF2	27	53	7.72268e-05
YTHDF3	15	65	9.36601e-15
ZC3H13	26	53	3.52033e-05

## Sheet: S3
Table S3 Correlations greater than 0.5 between m6A regulators and other genes in the Meta-cohort.
m6A_genes	m6A_related_genes	Correlation	Pvalue
ELAVL1	HNRNPM	0.650195	2.44869e-74
EWSR1	HNRNPM	0.614937	1.61351e-64
EWSR1	MCM5	0.600436	7.8647e-61
FTO	A2M	0.649787	3.23721e-74
FTO	ABCC9	0.601086	5.42448e-61
FTO	ABI3BP	0.622309	1.81201e-66
FTO	ABL1	0.646498	3.01803e-73
FTO	ADAMTSL3	0.620032	7.3433e-66
FTO	ADARB1	0.608616	6.89793e-63
FTO	ADD1	0.620411	5.82328e-66
FTO	AKT3	0.682988	1.00875e-84
FTO	AMOTL1	0.657747	1.29636e-76
FTO	ANGPTL2	0.619065	1.32638e-65
FTO	ANK2	0.661015	1.27998e-77
FTO	ANXA6	0.643138	2.87078e-72
FTO	AOC3	0.627117	9.08643e-68
FTO	AR	0.600619	7.08539e-61
FTO	ATP8B2	0.675663	2.75787e-82
FTO	ATXN1	0.620627	5.10026e-66
FTO	ATXN1L	0.610009	3.03812e-63
FTO	BNC2	0.689082	8.34453e-87
FTO	BOC	0.671466	6.38521e-81
FTO	C20orf194	0.610269	2.60474e-63
FTO	C3orf18	0.62319	1.05175e-66
FTO	C4orf3	0.62361	8.10452e-67
FTO	CACNA1C	0.621912	2.31477e-66
FTO	CAND2	0.603857	1.10335e-61
FTO	CBX6	0.617962	2.59489e-65
FTO	CBX7	0.652653	4.52292e-75
FTO	CC2D2A	0.615184	1.39085e-64
FTO	CD81	0.61552	1.13613e-64
FTO	CELF2	0.646424	3.17201e-73
FTO	CEP68	0.653896	1.91291e-75
FTO	CIRBP	0.659901	2.82783e-77
FTO	CLIC4	0.620539	5.38543e-66
FTO	CLIP3	0.661035	1.26167e-77
FTO	CLMP	0.65147	1.02128e-74
FTO	CNRIP1	0.68045	7.17905e-84
FTO	COL6A2	0.617629	3.1771e-65
FTO	CPED1	0.615423	1.20444e-64
FTO	CPXM2	0.635568	4.14652e-70
FTO	CRISPLD2	0.633612	1.4658e-69
FTO	CRTAP	0.653433	2.63581e-75
FTO	CYB5R3	0.656513	3.08363e-76
FTO	CYP2U1	0.613115	4.80502e-64
FTO	DAAM2	0.644955	8.52355e-73
FTO	DCHS1	0.632363	3.26599e-69
FTO	DDR2	0.692821	4.15013e-88
FTO	DENND5A	0.638394	6.58719e-71
FTO	DIXDC1	0.630508	1.06634e-68
FTO	DLC1	0.68148	3.24429e-84
FTO	DNAJC18	0.62932	2.26655e-68
FTO	DPYSL3	0.620654	5.018e-66
FTO	DYNC1LI2	0.605003	5.68439e-62
FTO	DZIP1	0.629625	1.86736e-68
FTO	EHD2	0.62206	2.11377e-66
FTO	EID1	0.610557	2.19769e-63
FTO	EMILIN1	0.651045	1.36757e-74
FTO	EML1	0.624725	4.05417e-67
FTO	ENOX1	0.639722	2.75447e-71
FTO	EVC	0.600168	9.1618e-61
FTO	FAM13B	0.629058	2.67508e-68
FTO	FAM13C	0.605031	5.59097e-62
FTO	FAM172A	0.620461	5.64882e-66
FTO	FAM228B	0.613238	4.46395e-64
FTO	FAM229B	0.604952	5.85547e-62
FTO	FAT4	0.628281	4.36777e-68
FTO	FAXDC2	0.603182	1.629e-61
FTO	FBXL5	0.600029	9.92162e-61
FTO	FBXL7	0.714099	6.34403e-96
FTO	FERMT2	0.67827	3.81403e-83
FTO	FNBP1	0.633801	1.29745e-69
FTO	FOXF1	0.660405	1.97655e-77
FTO	FOXN3	0.658839	6.00173e-77
FTO	FOXP2	0.608623	6.87128e-63
FTO	FSTL1	0.641175	1.05674e-71
FTO	FYCO1	0.611726	1.09894e-63
FTO	GAS7	0.651894	7.63121e-75
FTO	GEM	0.632149	3.74621e-69
FTO	GLI3	0.691213	1.51696e-87
FTO	GPRASP1	0.681234	3.92415e-84
FTO	GSN	0.603502	1.35425e-61
FTO	HECTD2	0.601006	5.67999e-61
FTO	HERC1	0.61484	1.7103e-64
FTO	IFFO1	0.607281	1.50852e-62
FTO	IGIP	0.6394	3.40394e-71
FTO	IL6ST	0.610245	2.64235e-63
FTO	IRF2BPL	0.626346	1.4742e-67
FTO	ITGA7	0.6337	1.38497e-69
FTO	ITIH5	0.631295	6.4595e-69
FTO	ITPKB	0.657586	1.45225e-76
FTO	ITPR1	0.659982	2.66911e-77
FTO	JAM2	0.66228	5.1856e-78
FTO	JAM3	0.700635	6.7363e-91
FTO	KANK2	0.689957	4.14874e-87
FTO	KATNAL1	0.625485	2.52523e-67
FTO	KCNE4	0.63359	1.48612e-69
FTO	KCTD10	0.654335	1.41056e-75
FTO	KLC1	0.619067	1.32473e-65
FTO	LAMA2	0.662929	3.2555e-78
FTO	LAMA4	0.638788	5.08723e-71
FTO	LIX1L	0.744025	3.25601e-108
FTO	LPP	0.611296	1.41867e-63
FTO	LRCH2	0.628614	3.54032e-68
FTO	LSAMP	0.635435	4.51943e-70
FTO	LTBP1	0.643399	2.41218e-72
FTO	MACF1	0.643152	2.8441e-72
FTO	MAGI2	0.661569	8.62084e-78
FTO	MAGI2-AS3	0.721442	8.64346e-99
FTO	MAP1A	0.685657	1.25331e-85
FTO	MAP1B	0.644413	1.22557e-72
FTO	MAP6	0.621649	2.72226e-66
FTO	MAPK10	0.672332	3.35315e-81
FTO	MARF1	0.621332	3.30906e-66
FTO	MCC	0.654843	9.90144e-76
FTO	MEIS1	0.652562	4.81455e-75
FTO	MFAP4	0.655927	4.64758e-76
FTO	MIR100HG	0.627036	9.56447e-68
FTO	MMRN2	0.600888	6.07439e-61
FTO	MN1	0.63233	3.33531e-69
FTO	MPDZ	0.698238	4.9408e-90
FTO	MRAS	0.639073	4.22009e-71
FTO	MRGPRF	0.636443	2.35029e-70
FTO	MSRB3	0.641763	7.16017e-72
FTO	MXRA7	0.669099	3.67077e-80
FTO	MYADM	0.641421	8.9769e-72
FTO	MYLK	0.629662	1.82442e-68
FTO	NAP1L3	0.650127	2.56591e-74
FTO	NEGR1	0.628838	3.07334e-68
FTO	NFATC4	0.656002	4.41098e-76
FTO	NFIA	0.655141	8.04779e-76
FTO	NFIC	0.624749	3.99344e-67
FTO	NISCH	0.631897	4.4005e-69
FTO	NR2F1	0.64032	1.85831e-71
FTO	NR2F1-AS1	0.676849	1.12376e-82
FTO	NR3C1	0.636006	3.1216e-70
FTO	PALLD	0.655264	7.38451e-76
FTO	PALM2AKAP2	0.653539	2.45032e-75
FTO	PAM	0.614175	2.54959e-64
FTO	PARVA	0.663007	3.07668e-78
FTO	PBX1	0.649131	5.06326e-74
FTO	PBX3	0.672533	2.88464e-81
FTO	PDE2A	0.620815	4.54418e-66
FTO	PDE5A	0.600666	6.89752e-61
FTO	PDE7B	0.646588	2.84048e-73
FTO	PDZRN3	0.643166	2.81838e-72
FTO	PGR	0.601641	3.94768e-61
FTO	PHC1	0.602799	2.03041e-61
FTO	PJA2	0.603706	1.20363e-61
FTO	PKD2	0.692396	5.8497e-88
FTO	PKNOX2	0.624858	3.733e-67
FTO	PLSCR4	0.637094	1.53933e-70
FTO	PODN	0.644934	8.64413e-73
FTO	POU6F1	0.622826	1.31742e-66
FTO	PRELP	0.669631	2.48163e-80
FTO	PRICKLE2	0.65083	1.58552e-74
FTO	PRKD1	0.64507	7.89047e-73
FTO	PRKG1	0.664872	8.01746e-79
FTO	PTPRM	0.601612	4.01353e-61
FTO	PTPRS	0.603646	1.24619e-61
FTO	RAI2	0.622336	1.78219e-66
FTO	RBFOX2	0.665319	5.79953e-79
FTO	RBMS3	0.672047	4.1437e-81
FTO	RCBTB2	0.63331	1.77926e-69
FTO	RGMA	0.60609	3.02266e-62
FTO	RHOJ	0.643726	1.9392e-72
FTO	RNF150	0.63362	1.45758e-69
FTO	RNF180	0.625185	3.04363e-67
FTO	RNF217	0.612081	8.89812e-64
FTO	RUNX1T1	0.684446	3.23634e-85
FTO	SALL2	0.613608	3.57883e-64
FTO	SAMD4A	0.614005	2.82272e-64
FTO	SASH1	0.621137	3.73076e-66
FTO	SETBP1	0.712779	2.03119e-95
FTO	SGCD	0.631983	4.16329e-69
FTO	SH3BGRL	0.674064	9.18553e-82
FTO	SLIT2	0.637055	1.57826e-70
FTO	SLIT3	0.605121	5.30812e-62
FTO	SORBS1	0.619434	1.05876e-65
FTO	SPARCL1	0.678796	2.55328e-83
FTO	SPON1	0.651653	9.01056e-75
FTO	SSBP2	0.655726	5.34969e-76
FTO	STARD9	0.646133	3.86015e-73
FTO	STON1	0.614013	2.8088e-64
FTO	SVEP1	0.613377	4.10966e-64
FTO	SVIL	0.616849	5.09635e-65
FTO	SYDE1	0.613799	3.19321e-64
FTO	SYNE1	0.68876	1.07848e-86
FTO	SYNPO	0.639194	3.89831e-71
FTO	SYT11	0.60554	4.16068e-62
FTO	TCF4	0.615668	1.03933e-64
FTO	TECPR2	0.629342	2.23463e-68
FTO	TERF2IP	0.647655	1.3804e-73
FTO	TGFB1I1	0.662101	5.89322e-78
FTO	TMEM47	0.63896	4.54373e-71
FTO	TNS1	0.661859	7.00543e-78
FTO	TNS2	0.662573	4.20079e-78
FTO	TOR1AIP1	0.611666	1.139e-63
FTO	TRPC1	0.637214	1.42319e-70
FTO	TSHZ1	0.610995	1.69546e-63
FTO	TTC28	0.699839	1.30821e-90
FTO	TUBA1A	0.664749	8.76416e-79
FTO	VSTM4	0.679489	1.50139e-83
FTO	YPEL5	0.608847	6.02381e-63
FTO	ZBTB4	0.670515	1.29167e-80
FTO	ZBTB47	0.62621	1.60495e-67
FTO	ZCCHC24	0.699271	2.09842e-90
FTO	ZFPM2	0.684928	2.22059e-85
FTO	ZNF106	0.604038	9.93726e-62
FTO	ZNF25	0.649331	4.41925e-74
FTO	ZNF423	0.629531	1.98191e-68
G3BP1	HSPA4	0.610095	2.88681e-63
G3BP1	RBM22	0.631675	5.07125e-69
HNRNPA2B1	CBX3	0.673644	1.2578e-81
HNRNPC	CCNA2	0.613829	3.13588e-64
HNRNPC	CCNB1	0.603687	1.21724e-61
HNRNPC	DHX9	0.614901	1.6489e-64
HNRNPC	DLGAP5	0.628377	4.11289e-68
HNRNPC	MAD2L1	0.612622	6.44602e-64
HNRNPC	NUP37	0.611295	1.41949e-63
HNRNPC	PRMT5	0.623847	6.9983e-67
HNRNPC	PSMA3	0.62691	1.03468e-67
HNRNPC	RAN	0.620724	4.80773e-66
HNRNPC	SRSF1	0.629781	1.69188e-68
HNRNPC	SRSF3	0.655118	8.17741e-76
HNRNPC	SUPT16H	0.614119	2.63535e-64
HNRNPC	TDP1	0.612572	6.64143e-64
HNRNPC	TRA2B	0.610179	2.74659e-63
HNRNPC	VRK1	0.656274	3.64658e-76
IGF2BP1	ARID3A	0.648491	7.82681e-74
IGF2BP1	LIN28B	0.61288	5.52827e-64
IGF2BP1	TRIM71	0.68712	3.956e-86
LRPPRC	MTIF2	0.658263	9.01259e-77
LRPPRC	NDC1	0.611601	1.18331e-63
LRPPRC	NOL10	0.633223	1.88107e-69
LRPPRC	PNPT1	0.610195	2.72197e-63
LRPPRC	PTCD3	0.605438	4.41503e-62
LRPPRC	WDR43	0.624405	4.94839e-67
METTL14	DNAJB14	0.600095	9.55265e-61
METTL16	ANKFY1	0.603175	1.63513e-61
METTL16	PAFAH1B1	0.615222	1.35963e-64
VIRMA	ATP6V1C1	0.64309	2.96465e-72
VIRMA	AZIN1	0.67865	2.8537e-83
VIRMA	DPY19L4	0.696529	2.021e-89
VIRMA	MTERF3	0.649111	5.13212e-74
VIRMA	OSGIN2	0.617006	4.63178e-65
VIRMA	PTDSS1	0.639664	2.86252e-71
VIRMA	UBR5	0.600204	8.97597e-61
YTHDC1	RUFY3	0.602094	3.04421e-61
YTHDC2	PGGT1B	0.605867	3.44038e-62
YTHDC2	PPIP5K2	0.642536	4.28661e-72
YTHDC2	WDR36	0.632573	2.85559e-69
YTHDF1	AAR2	0.624725	4.05459e-67
YTHDF1	ACTR5	0.618203	2.24125e-65
YTHDF1	ADNP	0.654151	1.60246e-75
YTHDF1	ARFGAP1	0.62741	7.55825e-68
YTHDF1	ARFGEF2	0.644184	1.42786e-72
YTHDF1	ASXL1	0.608198	8.81655e-63
YTHDF1	CDK5RAP1	0.60774	1.15337e-62
YTHDF1	CPNE1	0.631316	6.37448e-69
YTHDF1	CSE1L	0.617825	2.82053e-65
YTHDF1	DDX27	0.61675	5.40945e-65
YTHDF1	DIDO1	0.638399	6.5644e-71
YTHDF1	DNAJC5	0.734633	3.54339e-104
YTHDF1	DNMT3B	0.614436	2.17962e-64
YTHDF1	GID8	0.78433	8.93029e-128
YTHDF1	GMEB2	0.739928	1.97274e-106
YTHDF1	LSM14B	0.69725	1.11679e-89
YTHDF1	MRGBP	0.711962	4.16153e-95
YTHDF1	MTG2	0.721377	9.1694e-99
YTHDF1	NCOA5	0.629874	1.59464e-68
YTHDF1	NCOA6	0.653721	2.15979e-75
YTHDF1	PDRG1	0.611207	1.49505e-63
YTHDF1	PEDS1	0.689936	4.2209e-87
YTHDF1	POFUT1	0.607002	1.77532e-62
YTHDF1	PRPF6	0.709903	2.5085e-94
YTHDF1	PSMA7	0.74137	4.69233e-107
YTHDF1	RAE1	0.772445	1.37038e-121
YTHDF1	RALGAPB	0.655719	5.37523e-76
YTHDF1	RNF114	0.622937	1.22934e-66
YTHDF1	RPRD1B	0.647339	1.71025e-73
YTHDF1	RTF2	0.646633	2.75586e-73
YTHDF1	SLC35C2	0.64674	2.56322e-73
YTHDF1	SS18L1	0.680579	6.50372e-84
YTHDF1	STAU1	0.696604	1.89893e-89
YTHDF1	STK35	0.652938	3.71248e-75
YTHDF1	TAF4	0.788937	2.7935e-130
YTHDF1	TP53RK	0.600534	7.43749e-61
YTHDF1	TPD52L2	0.718413	1.34839e-97
YTHDF1	TTI1	0.638511	6.09982e-71
YTHDF1	UCKL1	0.705662	9.66408e-93
YTHDF1	VAPB	0.684024	4.50202e-85
YTHDF1	YWHAB	0.608278	8.41525e-63
YTHDF1	ZGPAT	0.724061	7.79755e-100
YTHDF3	NCOA2	0.658648	6.86906e-77
YTHDF3	RAB2A	0.601717	3.78053e-61
YTHDF3	TERF1	0.608501	7.37939e-63
YTHDF3	VCPIP1	0.607463	1.3566e-62
ZC3H13	AKAP11	0.741627	3.62945e-107
ZC3H13	GPALPP1	0.690045	3.86759e-87
ZC3H13	KPNA3	0.629105	2.59695e-68
ZC3H13	LRCH1	0.662611	4.08838e-78
ZC3H13	WBP4	0.603114	1.69376e-61

## Sheet: S4
Table S4 Correlations greater than 0.6 between m6A regulators and other genes in STAD.
m6A_genes	m6A_related_genes	Correlation	Pvalue
ALKBH5	ABI2	0.550897	3.78801e-31
ALKBH5	ABL1	0.560292	2.22786e-32
ALKBH5	ADD1	0.504985	1.16204e-25
ALKBH5	AFF1	0.516878	5.28641e-27
ALKBH5	ANKFY1	0.579876	4.50044e-35
ALKBH5	ANKS1A	0.539553	1.03069e-29
ALKBH5	ATXN1L	0.500907	3.26168e-25
ALKBH5	ATXN3	0.511079	2.42181e-26
ALKBH5	BAP1	0.544686	2.34765e-30
ALKBH5	BDP1	0.553117	1.95495e-31
ALKBH5	C21orf91	0.50488	1.19376e-25
ALKBH5	CIPC	0.631058	4.75533e-43
ALKBH5	CLASP2	0.599898	5.05597e-38
ALKBH5	CLUH	0.505105	1.12714e-25
ALKBH5	CNOT6	0.545502	1.8513e-30
ALKBH5	DCAF5	0.572852	4.37027e-34
ALKBH5	DDX17	0.535101	3.64294e-29
ALKBH5	DDX5	0.502127	2.39904e-25
ALKBH5	DHX9	0.576238	1.47086e-34
ALKBH5	DNMT1	0.501132	3.08222e-25
ALKBH5	DSTYK	0.523375	9.276e-28
ALKBH5	DYNC1LI2	0.534295	4.56946e-29
ALKBH5	ELF2	0.509678	3.48282e-26
ALKBH5	ERCC6L2	0.557423	5.34366e-32
ALKBH5	FEM1B	0.525222	5.61728e-28
ALKBH5	FUS	0.53217	8.28099e-29
ALKBH5	GEMIN4	0.504008	1.49001e-25
ALKBH5	GEMIN5	0.514126	1.09248e-26
ALKBH5	GID4	0.58736	3.75639e-36
ALKBH5	GMEB1	0.593283	5.02487e-37
ALKBH5	GPATCH2L	0.549912	5.07161e-31
ALKBH5	GTF2F1	0.549718	5.3703e-31
ALKBH5	HDAC4	0.521048	1.73767e-27
ALKBH5	HERC1	0.538615	1.34675e-29
ALKBH5	HNRNPA3	0.526874	3.57771e-28
ALKBH5	HNRNPM	0.62656	2.74253e-42
ALKBH5	HNRNPU	0.649793	2.33704e-46
ALKBH5	ILF3	0.589081	2.10266e-36
ALKBH5	IRF2BPL	0.536742	2.29205e-29
ALKBH5	JMY	0.536939	2.16809e-29
ALKBH5	KHDRBS1	0.518504	3.43214e-27
ALKBH5	KIAA0753	0.613533	3.74146e-40
ALKBH5	KIDINS220	0.576935	1.17389e-34
ALKBH5	KIF1B	0.560447	2.12495e-32
ALKBH5	LARP1	0.588877	2.25291e-36
ALKBH5	LMNB2	0.524396	7.03419e-28
ALKBH5	LNPEP	0.505024	1.1508e-25
ALKBH5	LONP1	0.552173	2.59142e-31
ALKBH5	LRCH3	0.52625	4.24428e-28
ALKBH5	MAP4	0.542607	4.28747e-30
ALKBH5	MECP2	0.532143	8.34232e-29
ALKBH5	MLLT1	0.669191	4.86748e-50
ALKBH5	MOAP1	0.522839	1.0726e-27
ALKBH5	MSH6	0.551976	2.7483e-31
ALKBH5	MTR	0.545232	2.00269e-30
ALKBH5	NBPF1	0.508839	4.32625e-26
ALKBH5	NEK1	0.508093	5.24285e-26
ALKBH5	NEK9	0.513441	1.30754e-26
ALKBH5	NISCH	0.57585	1.66785e-34
ALKBH5	NR2C2	0.537693	1.75065e-29
ALKBH5	PAFAH1B1	0.559089	3.21837e-32
ALKBH5	PHAX	0.545106	2.07768e-30
ALKBH5	PIP5K1C	0.526864	3.58743e-28
ALKBH5	PKNOX1	0.553784	1.60094e-31
ALKBH5	POLR1A	0.583274	1.46912e-35
ALKBH5	POLR2D	0.589647	1.73604e-36
ALKBH5	PRPF8	0.646783	8.24044e-46
ALKBH5	PSIP1	0.500875	3.28834e-25
ALKBH5	PTGFRN	0.523901	8.04398e-28
ALKBH5	RABEP1	0.586283	5.39193e-36
ALKBH5	RANBP3	0.594747	3.03616e-37
ALKBH5	RBM12	0.537777	1.7094e-29
ALKBH5	RBM14	0.632307	2.90825e-43
ALKBH5	REV3L	0.506218	8.48241e-26
ALKBH5	RNF216	0.581991	2.24546e-35
ALKBH5	SAFB	0.67618	1.95797e-51
ALKBH5	SCO1	0.527906	2.69527e-28
ALKBH5	SEC24B	0.537597	1.7988e-29
ALKBH5	SERBP1	0.565581	4.34313e-33
ALKBH5	SFPQ	0.60353	1.40036e-38
ALKBH5	SIK3	0.512981	1.47485e-26
ALKBH5	SMARCC1	0.545297	1.96555e-30
ALKBH5	SUPT16H	0.524043	7.74068e-28
ALKBH5	TECPR2	0.559401	2.92664e-32
ALKBH5	TNRC6B	0.51101	2.46573e-26
ALKBH5	TRA2B	0.545387	1.91436e-30
ALKBH5	TTBK2	0.544964	2.16516e-30
ALKBH5	UBAP2L	0.553286	1.85868e-31
ALKBH5	UBE2G1	0.607092	3.91272e-39
ALKBH5	UHRF1	0.573236	3.865e-34
ALKBH5	USP1	0.529156	1.91011e-28
ALKBH5	WDR7	0.537583	1.80634e-29
ALKBH5	XPO1	0.505435	1.03632e-25
ALKBH5	ZFYVE1	0.524405	7.01657e-28
ALKBH5	ZNF106	0.511114	2.40023e-26
ALKBH5	ZNF516	0.523462	9.06162e-28
ALKBH5	ZNF532	0.5165	5.84259e-27
ALKBH5	ZYG11B	0.568343	1.82768e-33
CBLL1	ABCE1	0.536684	2.33046e-29
CBLL1	ADNP	0.615071	2.119e-40
CBLL1	AKAP11	0.525541	5.14998e-28
CBLL1	ANAPC1	0.657309	9.43363e-48
CBLL1	ANKFY1	0.551287	3.37279e-31
CBLL1	ARFGEF1	0.524524	6.79367e-28
CBLL1	ARFGEF2	0.506924	7.08084e-26
CBLL1	ASPM	0.510517	2.80272e-26
CBLL1	ATAD2	0.500513	3.6016e-25
CBLL1	AVL9	0.586169	5.60165e-36
CBLL1	BUB1	0.52359	8.75335e-28
CBLL1	BUB1B	0.523646	8.62031e-28
CBLL1	CAD	0.517909	4.02119e-27
CBLL1	CBX3	0.519176	2.86921e-27
CBLL1	CCT3	0.50626	8.39203e-26
CBLL1	CCT4	0.558958	3.35014e-32
CBLL1	CDC23	0.61666	1.17413e-40
CBLL1	CDK8	0.545823	1.68583e-30
CBLL1	CHD1	0.509586	3.56654e-26
CBLL1	CIPC	0.507759	5.7138e-26
CBLL1	CNOT6	0.52412	7.58132e-28
CBLL1	COA7	0.569087	1.44544e-33
CBLL1	CPSF2	0.632438	2.76249e-43
CBLL1	CPSF3	0.547903	9.16964e-31
CBLL1	CSE1L	0.528838	2.0857e-28
CBLL1	CSNK1G3	0.520004	2.29914e-27
CBLL1	DDX17	0.526129	4.38667e-28
CBLL1	DDX18	0.522869	1.06393e-27
CBLL1	DDX21	0.504748	1.2344e-25
CBLL1	DHX9	0.679393	4.33708e-52
CBLL1	DLD	0.720953	2.22074e-61
CBLL1	DPY19L4	0.510353	2.92406e-26
CBLL1	EFTUD2	0.57661	1.30411e-34
CBLL1	EIF2S1	0.531051	1.13062e-28
CBLL1	ENOX2	0.556642	6.77052e-32
CBLL1	ERCC6L2	0.567671	2.25812e-33
CBLL1	EXO1	0.514482	9.94905e-27
CBLL1	EXOSC2	0.547599	1.00255e-30
CBLL1	EZH2	0.624663	5.69191e-42
CBLL1	FARSB	0.523411	9.18727e-28
CBLL1	GART	0.525454	5.27332e-28
CBLL1	GEMIN5	0.567804	2.16562e-33
CBLL1	GMPS	0.531731	9.35737e-29
CBLL1	GNL3	0.500193	3.90194e-25
CBLL1	GPATCH2L	0.513574	1.2627e-26
CBLL1	GSTCD	0.535753	3.03141e-29
CBLL1	HAT1	0.557614	5.04308e-32
CBLL1	HAUS6	0.538704	1.31325e-29
CBLL1	HNRNPF	0.504544	1.30033e-25
CBLL1	HNRNPM	0.52679	3.66115e-28
CBLL1	HNRNPU	0.540711	7.39869e-30
CBLL1	HSPA4	0.55332	1.83946e-31
CBLL1	ILF3	0.539652	1.00193e-29
CBLL1	ITCH	0.58375	1.25468e-35
CBLL1	KHDRBS1	0.580394	3.79767e-35
CBLL1	KIAA0753	0.5778	8.86224e-35
CBLL1	KIAA1109	0.518728	3.23304e-27
CBLL1	KIF14	0.525288	5.51741e-28
CBLL1	KIF15	0.523487	8.99903e-28
CBLL1	KIF2A	0.541547	5.81823e-30
CBLL1	KPNA3	0.568564	1.70488e-33
CBLL1	LARP1	0.51429	1.04662e-26
CBLL1	MAPK14	0.503475	1.70594e-25
CBLL1	MAPRE1	0.518692	3.26451e-27
CBLL1	MCM6	0.528541	2.2631e-28
CBLL1	METTL17	0.510052	3.1613e-26
CBLL1	MPHOSPH10	0.509284	3.8564e-26
CBLL1	MRPL30	0.524473	6.8886e-28
CBLL1	MRPL42	0.598917	7.13102e-38
CBLL1	MSH2	0.560607	2.02319e-32
CBLL1	MSH6	0.566209	3.57072e-33
CBLL1	MTHFD1	0.512409	1.71274e-26
CBLL1	MTIF2	0.539554	1.03036e-29
CBLL1	MTPAP	0.548029	8.83717e-31
CBLL1	NAE1	0.539196	1.14131e-29
CBLL1	NCBP1	0.667315	1.13635e-49
CBLL1	NCL	0.561847	1.38207e-32
CBLL1	NCOA2	0.527984	2.63788e-28
CBLL1	NCOA5	0.507985	5.39059e-26
CBLL1	NCOA6	0.543227	3.5845e-30
CBLL1	NDC1	0.610545	1.11893e-39
CBLL1	NEK9	0.502431	2.22179e-25
CBLL1	NOC3L	0.557839	4.70925e-32
CBLL1	NOL10	0.571116	7.60298e-34
CBLL1	NOLC1	0.559537	2.80756e-32
CBLL1	NR2C2	0.514066	1.10978e-26
CBLL1	NUDCD1	0.51631	6.14485e-27
CBLL1	NUP205	0.740851	1.88025e-66
CBLL1	ORC1	0.518088	3.83351e-27
CBLL1	PAFAH1B1	0.520348	2.09698e-27
CBLL1	PITPNB	0.560805	1.90374e-32
CBLL1	PKNOX1	0.509179	3.96267e-26
CBLL1	PLK4	0.509521	3.62769e-26
CBLL1	PNPT1	0.596626	1.58491e-37
CBLL1	POLR1A	0.600062	4.77246e-38
CBLL1	POLR1B	0.606765	4.40121e-39
CBLL1	POLR2D	0.547034	1.18334e-30
CBLL1	PPAT	0.572179	5.41871e-34
CBLL1	PPP1R8	0.513344	1.34126e-26
CBLL1	PRPF8	0.56017	2.31306e-32
CBLL1	PTCD3	0.573418	3.64619e-34
CBLL1	PUS7	0.528145	2.52391e-28
CBLL1	RAD18	0.548856	6.92776e-31
CBLL1	RALGAPB	0.567131	2.67487e-33
CBLL1	RBM12	0.654899	2.66596e-47
CBLL1	RBM12B	0.559261	3.05375e-32
CBLL1	RINT1	0.572462	4.95111e-34
CBLL1	RNF216	0.528702	2.16502e-28
CBLL1	RPAP3	0.571196	7.41046e-34
CBLL1	RPRD1B	0.53737	1.91876e-29
CBLL1	RRM1	0.52202	1.33775e-27
CBLL1	SAFB	0.508208	5.0907e-26
CBLL1	SEC24B	0.626888	2.41601e-42
CBLL1	SERBP1	0.532898	6.75674e-29
CBLL1	SFPQ	0.541272	6.29812e-30
CBLL1	SMARCC1	0.56926	1.36864e-33
CBLL1	SMC2	0.567171	2.64139e-33
CBLL1	SNW1	0.603814	1.26548e-38
CBLL1	SRPK1	0.500693	3.44194e-25
CBLL1	SRRT	0.561822	1.39256e-32
CBLL1	SRSF1	0.56635	3.41566e-33
CBLL1	SRSF3	0.512969	1.47941e-26
CBLL1	STAG2	0.527509	3.00602e-28
CBLL1	STK35	0.514709	9.37259e-27
CBLL1	SUPT16H	0.643838	2.78827e-45
CBLL1	SYNCRIP	0.580574	3.57986e-35
CBLL1	TBP	0.532594	7.35693e-29
CBLL1	TDP1	0.601918	2.48016e-38
CBLL1	THAP5	0.630494	5.93449e-43
CBLL1	TRPC4AP	0.541877	5.29194e-30
CBLL1	TTC27	0.563603	8.03252e-33
CBLL1	UBA6	0.504611	1.2783e-25
CBLL1	UBAP2L	0.511363	2.24971e-26
CBLL1	UBE2G1	0.502779	2.03482e-25
CBLL1	UBR5	0.518441	3.49055e-27
CBLL1	UBXN2B	0.518012	3.91265e-27
CBLL1	UMPS	0.564664	5.77904e-33
CBLL1	USP1	0.524732	6.42019e-28
CBLL1	USPL1	0.52073	1.89276e-27
CBLL1	UTP15	0.589931	1.57643e-36
CBLL1	UTP23	0.507516	6.08202e-26
CBLL1	VCPIP1	0.516188	6.3453e-27
CBLL1	WDHD1	0.534237	4.64479e-29
CBLL1	WDR12	0.568566	1.70377e-33
CBLL1	WDR36	0.6073	3.62955e-39
CBLL1	WDR43	0.592684	6.16862e-37
CBLL1	XPO1	0.608665	2.21673e-39
CBLL1	XRCC5	0.543137	3.6791e-30
CBLL1	ZFAND1	0.515452	7.70615e-27
CBLL1	ZNF638	0.543701	3.12434e-30
CBLL1	ZWILCH	0.53315	6.29803e-29
ELAVL1	ADNP	0.502348	2.26895e-25
ELAVL1	AHSA1	0.504775	1.2261e-25
ELAVL1	ALYREF	0.549594	5.57022e-31
ELAVL1	AMD1	0.50192	2.52725e-25
ELAVL1	ANAPC1	0.570098	1.05018e-33
ELAVL1	ARHGAP11A	0.59984	5.15905e-38
ELAVL1	ASPM	0.613582	3.67534e-40
ELAVL1	ATAD2	0.575805	1.69193e-34
ELAVL1	ATIC	0.539851	9.46465e-30
ELAVL1	AZIN1	0.502959	1.9439e-25
ELAVL1	BRIP1	0.623548	8.72477e-42
ELAVL1	BUB1	0.569528	1.25773e-33
ELAVL1	BUB1B	0.608418	2.42391e-39
ELAVL1	BUB3	0.56543	4.55331e-33
ELAVL1	CACYBP	0.547828	9.3738e-31
ELAVL1	CAD	0.547508	1.02959e-30
ELAVL1	CBX3	0.520399	2.06826e-27
ELAVL1	CCDC138	0.513817	1.18497e-26
ELAVL1	CCNA2	0.578018	8.25687e-35
ELAVL1	CCNB2	0.575267	2.01269e-34
ELAVL1	CCT4	0.564501	6.07979e-33
ELAVL1	CCT7	0.538975	1.21543e-29
ELAVL1	CCT8	0.565424	4.56181e-33
ELAVL1	CDADC1	0.536986	2.13895e-29
ELAVL1	CDC25A	0.67	3.37112e-50
ELAVL1	CDC45	0.536942	2.16607e-29
ELAVL1	CDCA4	0.586552	4.92583e-36
ELAVL1	CDCA5	0.598645	7.84164e-38
ELAVL1	CDK1	0.544982	2.15417e-30
ELAVL1	CENPN	0.547403	1.0618e-30
ELAVL1	CHAF1A	0.730368	1.00705e-63
ELAVL1	CHEK1	0.669631	3.98626e-50
ELAVL1	CLASP2	0.504592	1.28457e-25
ELAVL1	CLPP	0.527045	3.41401e-28
ELAVL1	CNOT6	0.539728	9.80388e-30
ELAVL1	COA7	0.570218	1.01103e-33
ELAVL1	CPNE3	0.506858	7.20131e-26
ELAVL1	CPSF2	0.560356	2.18486e-32
ELAVL1	CPSF3	0.526791	3.66006e-28
ELAVL1	DDX21	0.513085	1.43544e-26
ELAVL1	DEK	0.634447	1.24639e-43
ELAVL1	DHX9	0.697395	6.44094e-56
ELAVL1	DKC1	0.544462	2.50551e-30
ELAVL1	DLGAP5	0.558637	3.69381e-32
ELAVL1	DNAAF2	0.50116	3.06097e-25
ELAVL1	DNMT1	0.81281	1.47387e-89
ELAVL1	DTL	0.708021	2.58644e-58
ELAVL1	E2F7	0.505156	1.11256e-25
ELAVL1	EIF2S1	0.519191	2.85771e-27
ELAVL1	EXO1	0.617888	7.42013e-41
ELAVL1	EXOSC2	0.525509	5.19517e-28
ELAVL1	EZH2	0.608735	2.16073e-39
ELAVL1	FBXO5	0.618337	6.27283e-41
ELAVL1	FEN1	0.629826	7.70761e-43
ELAVL1	FUS	0.62179	1.7042e-41
ELAVL1	GART	0.60677	4.39378e-39
ELAVL1	GEMIN4	0.508334	4.92793e-26
ELAVL1	GINS1	0.604451	1.00836e-38
ELAVL1	GINS3	0.520469	2.03001e-27
ELAVL1	GMEB1	0.615994	1.50453e-40
ELAVL1	GMPS	0.645105	1.65337e-45
ELAVL1	GPALPP1	0.597595	1.13114e-37
ELAVL1	GSTCD	0.517164	4.90043e-27
ELAVL1	GTF2F1	0.642286	5.27387e-45
ELAVL1	HAT1	0.575911	1.63524e-34
ELAVL1	HAUS6	0.575377	1.94241e-34
ELAVL1	HELLS	0.716566	2.54673e-60
ELAVL1	HMGB2	0.514629	9.57263e-27
ELAVL1	HNRNPA3	0.691144	1.47937e-54
ELAVL1	HNRNPAB	0.518555	3.38585e-27
ELAVL1	HNRNPD	0.610521	1.12891e-39
ELAVL1	HNRNPF	0.5685	1.73959e-33
ELAVL1	HNRNPM	0.788742	7.86794e-81
ELAVL1	HNRNPU	0.735645	4.42264e-65
ELAVL1	HSPA4	0.518202	3.71953e-27
ELAVL1	HSPD1	0.512462	1.68916e-26
ELAVL1	HTATSF1	0.514912	8.8859e-27
ELAVL1	ILF3	0.776855	6.2578e-77
ELAVL1	ITGB3BP	0.530432	1.34246e-28
ELAVL1	KHDRBS1	0.71245	2.40857e-59
ELAVL1	KIAA0753	0.510117	3.10874e-26
ELAVL1	KIF11	0.672908	8.90912e-51
ELAVL1	KIF14	0.613296	4.08406e-40
ELAVL1	KIF15	0.620466	2.81461e-41
ELAVL1	KIF18A	0.664109	4.77047e-49
ELAVL1	KIF18B	0.569627	1.21905e-33
ELAVL1	KIF2A	0.637508	3.66365e-44
ELAVL1	KNSTRN	0.560785	1.91533e-32
ELAVL1	KPNA2	0.503785	1.57696e-25
ELAVL1	KPNA3	0.625936	3.48865e-42
ELAVL1	LARP1	0.59664	1.57694e-37
ELAVL1	LMNB1	0.65507	2.47815e-47
ELAVL1	LMNB2	0.672421	1.11495e-50
ELAVL1	LONP1	0.59949	5.8333e-38
ELAVL1	LRR1	0.512149	1.83277e-26
ELAVL1	MAD2L1	0.553736	1.6241e-31
ELAVL1	MAPRE1	0.51049	2.82258e-26
ELAVL1	MCM10	0.518579	3.36401e-27
ELAVL1	MCM2	0.651573	1.10159e-46
ELAVL1	MCM4	0.628153	1.47935e-42
ELAVL1	MCM5	0.59868	7.74774e-38
ELAVL1	MCM6	0.719179	5.99005e-61
ELAVL1	MCM8	0.573583	3.45834e-34
ELAVL1	MED6	0.51395	1.14423e-26
ELAVL1	MLLT1	0.619938	3.43462e-41
ELAVL1	MRPL30	0.622767	1.17507e-41
ELAVL1	MRPL42	0.54691	1.22703e-30
ELAVL1	MSH2	0.678523	6.53532e-52
ELAVL1	MSH6	0.693971	3.6214e-55
ELAVL1	MTHFD1	0.579658	4.83384e-35
ELAVL1	NASP	0.568135	1.95164e-33
ELAVL1	NCAPG	0.585624	6.72176e-36
ELAVL1	NCBP1	0.608167	2.65418e-39
ELAVL1	NCL	0.605238	7.61133e-39
ELAVL1	NCOA5	0.580857	3.26218e-35
ELAVL1	NCOA6	0.505661	9.78038e-26
ELAVL1	NDC1	0.574242	2.79956e-34
ELAVL1	NOC3L	0.547269	1.10447e-30
ELAVL1	NOLC1	0.595723	2.16709e-37
ELAVL1	NOP58	0.546228	1.49773e-30
ELAVL1	NUP205	0.597836	1.04027e-37
ELAVL1	NUP62	0.617432	8.80071e-41
ELAVL1	ORC1	0.626574	2.72764e-42
ELAVL1	PAICS	0.620933	2.35838e-41
ELAVL1	PARPBP	0.640693	1.01014e-44
ELAVL1	PDS5B	0.546666	1.31772e-30
ELAVL1	PHACTR4	0.502503	2.18149e-25
ELAVL1	PKNOX1	0.52379	8.29057e-28
ELAVL1	PLK4	0.557122	5.8534e-32
ELAVL1	POLR1A	0.614793	2.34887e-40
ELAVL1	POLR1B	0.547096	1.16191e-30
ELAVL1	POLR2D	0.746368	6.08481e-68
ELAVL1	PPAT	0.612349	5.78349e-40
ELAVL1	PPP1R8	0.633995	1.49131e-43
ELAVL1	PRIM1	0.676203	1.93681e-51
ELAVL1	PRIM2	0.662602	9.30355e-49
ELAVL1	PRMT5	0.530638	1.26774e-28
ELAVL1	PRPF8	0.523249	9.60016e-28
ELAVL1	PSIP1	0.55484	1.16587e-31
ELAVL1	PTGES3	0.560028	2.41542e-32
ELAVL1	RAD51AP1	0.581982	2.25195e-35
ELAVL1	RAN	0.597429	1.19857e-37
ELAVL1	RANBP1	0.559933	2.48693e-32
ELAVL1	RANBP3	0.559522	2.82042e-32
ELAVL1	RBM12	0.628929	1.09373e-42
ELAVL1	RBM14	0.696805	8.68779e-56
ELAVL1	RNASEH2B	0.625933	3.49286e-42
ELAVL1	RPAP3	0.532388	7.79163e-29
ELAVL1	RPRD1B	0.571157	7.50407e-34
ELAVL1	RRM1	0.678851	5.60113e-52
ELAVL1	RRM2	0.550142	4.7375e-31
ELAVL1	SAFB	0.739944	3.2762e-66
ELAVL1	SERBP1	0.695351	1.81099e-55
ELAVL1	SET	0.560708	1.96135e-32
ELAVL1	SFPQ	0.679054	5.08966e-52
ELAVL1	SMARCC1	0.654303	3.44323e-47
ELAVL1	SMC2	0.61396	3.19674e-40
ELAVL1	SMC4	0.523889	8.07101e-28
ELAVL1	SNRNP40	0.529832	1.58477e-28
ELAVL1	SNRPA	0.583207	1.50209e-35
ELAVL1	SNW1	0.551485	3.18085e-31
ELAVL1	SPATA5L1	0.548759	7.12834e-31
ELAVL1	SRPK1	0.514348	1.03075e-26
ELAVL1	SRRT	0.564985	5.23068e-33
ELAVL1	SRSF1	0.613588	3.66689e-40
ELAVL1	SRSF3	0.712104	2.90332e-59
ELAVL1	SSRP1	0.601766	2.61718e-38
ELAVL1	STAG2	0.534022	4.93277e-29
ELAVL1	STIP1	0.574724	2.39786e-34
ELAVL1	SUPT16H	0.649244	2.94375e-46
ELAVL1	SUV39H2	0.52375	8.38066e-28
ELAVL1	SYNCRIP	0.59721	1.2935e-37
ELAVL1	TBP	0.508391	4.85585e-26
ELAVL1	TCOF1	0.503691	1.61507e-25
ELAVL1	TDP1	0.631867	3.45911e-43
ELAVL1	TFAM	0.645597	1.34827e-45
ELAVL1	TGIF2	0.500377	3.72592e-25
ELAVL1	TIMM44	0.670858	2.27983e-50
ELAVL1	TIPIN	0.652936	6.17416e-47
ELAVL1	TMPO	0.662818	8.45493e-49
ELAVL1	TPX2	0.542469	4.46203e-30
ELAVL1	TRA2B	0.670837	2.30172e-50
ELAVL1	TRIM13	0.585919	6.08902e-36
ELAVL1	TTK	0.523309	9.44343e-28
ELAVL1	TYMS	0.513212	1.38821e-26
ELAVL1	UBAP2L	0.566458	3.30302e-33
ELAVL1	UBE2G1	0.51344	1.30776e-26
ELAVL1	UBE2N	0.586672	4.73279e-36
ELAVL1	UBE2T	0.538715	1.30888e-29
ELAVL1	UHRF1	0.767161	6.35225e-74
ELAVL1	USP1	0.663059	7.59906e-49
ELAVL1	UTP15	0.547813	9.41383e-31
ELAVL1	VMA21	0.542384	4.57207e-30
ELAVL1	VRK1	0.520483	2.02239e-27
ELAVL1	WDHD1	0.643813	2.81771e-45
ELAVL1	WDR43	0.515038	8.5964e-27
ELAVL1	XPO1	0.574503	2.57399e-34
ELAVL1	XRCC5	0.667364	1.11148e-49
ELAVL1	ZWILCH	0.567421	2.44238e-33
EWSR1	AAR2	0.50567	9.75879e-26
EWSR1	ABCE1	0.51467	9.46979e-27
EWSR1	ABCF1	0.501563	2.76541e-25
EWSR1	ACP1	0.501597	2.7421e-25
EWSR1	ACTR5	0.52015	2.21109e-27
EWSR1	ADNP	0.592137	7.4402e-37
EWSR1	AHCY	0.503892	1.5344e-25
EWSR1	AHSA1	0.500793	3.35665e-25
EWSR1	AK2	0.627676	1.78013e-42
EWSR1	ALYREF	0.590248	1.41562e-36
EWSR1	ANAPC1	0.626427	2.88707e-42
EWSR1	ANKFY1	0.51626	6.22679e-27
EWSR1	ARHGAP11A	0.657213	9.8314e-48
EWSR1	ASPM	0.620242	3.06292e-41
EWSR1	ASXL1	0.536158	2.70405e-29
EWSR1	ATAD2	0.592893	5.74396e-37
EWSR1	ATIC	0.580368	3.83093e-35
EWSR1	AUNIP	0.568803	1.58123e-33
EWSR1	BAP1	0.58233	2.00767e-35
EWSR1	BRIP1	0.66194	1.24617e-48
EWSR1	BUB1	0.667148	1.22505e-49
EWSR1	BUB1B	0.716413	2.7704e-60
EWSR1	BUB3	0.579518	5.06064e-35
EWSR1	CAD	0.646519	9.19467e-46
EWSR1	CCDC138	0.546341	1.44915e-30
EWSR1	CCNA2	0.638525	2.4326e-44
EWSR1	CCNB1	0.547418	1.05717e-30
EWSR1	CCNB2	0.631559	3.90556e-43
EWSR1	CCT3	0.516797	5.40199e-27
EWSR1	CCT4	0.606653	4.58236e-39
EWSR1	CCT7	0.601919	2.47971e-38
EWSR1	CCT8	0.564736	5.65171e-33
EWSR1	CDC20	0.520143	2.2149e-27
EWSR1	CDC23	0.650808	1.52294e-46
EWSR1	CDC25A	0.668675	6.15065e-50
EWSR1	CDC45	0.755599	1.59683e-70
EWSR1	CDCA4	0.64051	1.08824e-44
EWSR1	CDCA5	0.678411	6.88937e-52
EWSR1	CDK1	0.554537	1.27738e-31
EWSR1	CDK5RAP1	0.561015	1.78466e-32
EWSR1	CENPA	0.537359	1.92448e-29
EWSR1	CENPN	0.616932	1.06093e-40
EWSR1	CHAF1A	0.662735	8.77309e-49
EWSR1	CHD1	0.510052	3.16134e-26
EWSR1	CHEK1	0.637187	4.16833e-44
EWSR1	CHEK2	0.627154	2.17952e-42
EWSR1	CLUH	0.602167	2.27099e-38
EWSR1	CNOT6	0.61834	6.26468e-41
EWSR1	COA7	0.64744	6.2664e-46
EWSR1	CPSF2	0.562071	1.28984e-32
EWSR1	CPSF3	0.578652	6.71475e-35
EWSR1	CSE1L	0.552571	2.30089e-31
EWSR1	DDX17	0.589491	1.82988e-36
EWSR1	DDX21	0.52025	2.15274e-27
EWSR1	DDX5	0.536217	2.65925e-29
EWSR1	DEK	0.559708	2.66405e-32
EWSR1	DEPDC1	0.515093	8.47105e-27
EWSR1	DHX9	0.731725	4.53821e-64
EWSR1	DKC1	0.531299	1.05529e-28
EWSR1	DLGAP5	0.609398	1.69889e-39
EWSR1	DNAJA3	0.545814	1.69055e-30
EWSR1	DNMT1	0.580656	3.48514e-35
EWSR1	DTL	0.656614	1.27388e-47
EWSR1	DTYMK	0.512752	1.56593e-26
EWSR1	E2F7	0.511957	1.9269e-26
EWSR1	ECT2	0.502322	2.28364e-25
EWSR1	EFTUD2	0.699198	2.56921e-56
EWSR1	EIF2S1	0.519883	2.37518e-27
EWSR1	EIF3B	0.539948	9.20581e-30
EWSR1	EIF4A3	0.558759	3.55985e-32
EWSR1	ENO1	0.503181	1.83773e-25
EWSR1	ERCC6L2	0.502524	2.17011e-25
EWSR1	EXO1	0.606358	5.09516e-39
EWSR1	EXOSC2	0.635821	7.20779e-44
EWSR1	EZH2	0.65022	1.95169e-46
EWSR1	FAM136A	0.537261	1.9788e-29
EWSR1	FBXO5	0.648857	3.46294e-46
EWSR1	FEN1	0.65563	1.94752e-47
EWSR1	FUS	0.615444	1.8456e-40
EWSR1	GART	0.642039	5.83426e-45
EWSR1	GEMIN4	0.597566	1.14295e-37
EWSR1	GEMIN5	0.526068	4.4598e-28
EWSR1	GINS1	0.529183	1.89629e-28
EWSR1	GINS3	0.60219	2.253e-38
EWSR1	GMEB1	0.649406	2.74942e-46
EWSR1	GMEB2	0.586232	5.48361e-36
EWSR1	GMPS	0.622288	1.41058e-41
EWSR1	GNL3	0.577209	1.07386e-34
EWSR1	GSTCD	0.636366	5.79388e-44
EWSR1	GTF2F1	0.570618	8.90521e-34
EWSR1	GTF3C2	0.603357	1.48894e-38
EWSR1	HAT1	0.623783	7.97456e-42
EWSR1	HAUS6	0.564815	5.51382e-33
EWSR1	HELLS	0.641915	6.13835e-45
EWSR1	HJURP	0.60792	2.90162e-39
EWSR1	HMGB2	0.574428	2.63736e-34
EWSR1	HMMR	0.542767	4.09411e-30
EWSR1	HNRNPA3	0.634227	1.36013e-43
EWSR1	HNRNPAB	0.594839	2.94188e-37
EWSR1	HNRNPD	0.694114	3.3718e-55
EWSR1	HNRNPDL	0.597546	1.15079e-37
EWSR1	HNRNPF	0.64145	7.42085e-45
EWSR1	HNRNPM	0.795573	3.45699e-83
EWSR1	HNRNPU	0.755949	1.26763e-70
EWSR1	HSPA4	0.567237	2.58771e-33
EWSR1	HSPA9	0.501778	2.61953e-25
EWSR1	HSPD1	0.512907	1.50374e-26
EWSR1	HTATSF1	0.5201	2.241e-27
EWSR1	ILF2	0.528995	1.99696e-28
EWSR1	ILF3	0.710329	7.54662e-59
EWSR1	ITCH	0.52538	5.38154e-28
EWSR1	ITGB3BP	0.513006	1.46533e-26
EWSR1	KATNA1	0.501622	2.72441e-25
EWSR1	KHDRBS1	0.763879	6.13608e-73
EWSR1	KIAA0753	0.567155	2.65487e-33
EWSR1	KIF11	0.69642	1.05572e-55
EWSR1	KIF14	0.623403	9.21917e-42
EWSR1	KIF15	0.712173	2.79684e-59
EWSR1	KIF18A	0.587352	3.76628e-36
EWSR1	KIF18B	0.750117	5.61821e-69
EWSR1	KIF20A	0.589172	2.03887e-36
EWSR1	KIF2A	0.551362	3.29879e-31
EWSR1	KNSTRN	0.605362	7.28113e-39
EWSR1	KPNA2	0.595827	2.09033e-37
EWSR1	KPNA3	0.546078	1.56497e-30
EWSR1	LARP1	0.634415	1.26241e-43
EWSR1	LMNB1	0.708512	1.99188e-58
EWSR1	LMNB2	0.706782	4.98486e-58
EWSR1	LONP1	0.610355	1.19954e-39
EWSR1	MAD2L1	0.588107	2.92148e-36
EWSR1	MAPRE1	0.511229	2.32921e-26
EWSR1	MCM10	0.596342	1.74853e-37
EWSR1	MCM2	0.732927	2.23258e-64
EWSR1	MCM4	0.634717	1.11944e-43
EWSR1	MCM5	0.778832	1.46039e-77
EWSR1	MCM6	0.680615	2.43202e-52
EWSR1	METTL17	0.559034	3.27363e-32
EWSR1	MIPEP	0.54077	7.27404e-30
EWSR1	MLLT1	0.530007	1.50978e-28
EWSR1	MRPL30	0.552363	2.44874e-31
EWSR1	MRPL42	0.520067	2.26066e-27
EWSR1	MRPL44	0.604014	1.17862e-38
EWSR1	MRPS9	0.528749	2.13739e-28
EWSR1	MSH2	0.656698	1.22869e-47
EWSR1	MSH6	0.667807	9.10548e-50
EWSR1	MTHFD1	0.579927	4.4265e-35
EWSR1	MTIF2	0.516617	5.66511e-27
EWSR1	NASP	0.687062	1.09772e-53
EWSR1	NCAPG	0.705608	9.25182e-58
EWSR1	NCBP1	0.611114	9.09151e-40
EWSR1	NCL	0.702759	4.09792e-57
EWSR1	NCOA6	0.543079	3.7407e-30
EWSR1	NDC1	0.677374	1.12103e-51
EWSR1	NEK2	0.514362	1.02674e-26
EWSR1	NOC3L	0.588001	3.02714e-36
EWSR1	NOL10	0.569316	1.3449e-33
EWSR1	NOLC1	0.61908	4.7452e-41
EWSR1	NOP58	0.58552	6.95937e-36
EWSR1	NR2C2	0.515458	7.69462e-27
EWSR1	NUP205	0.660963	1.91618e-48
EWSR1	NUP37	0.508636	4.55894e-26
EWSR1	NUP62	0.60548	6.98048e-39
EWSR1	ORC1	0.731922	4.04283e-64
EWSR1	PAICS	0.645836	1.22113e-45
EWSR1	PARPBP	0.625301	4.45562e-42
EWSR1	PES1	0.707333	3.72519e-58
EWSR1	PHACTR4	0.542208	4.81063e-30
EWSR1	PHB	0.537194	2.01671e-29
EWSR1	PITPNB	0.675418	2.79138e-51
EWSR1	PLK4	0.692201	8.76011e-55
EWSR1	PNPT1	0.574947	2.23158e-34
EWSR1	POLR1A	0.682121	1.18784e-52
EWSR1	POLR1B	0.579958	4.38173e-35
EWSR1	POLR2D	0.680571	2.48417e-52
EWSR1	PPAT	0.626236	3.10756e-42
EWSR1	PPP1R8	0.716191	3.13078e-60
EWSR1	PRIM1	0.618537	5.81824e-41
EWSR1	PRIM2	0.675591	2.57589e-51
EWSR1	PRMT1	0.54044	7.99507e-30
EWSR1	PRMT5	0.617945	7.26497e-41
EWSR1	PRPF8	0.59138	9.63224e-37
EWSR1	PTCD3	0.558289	4.10659e-32
EWSR1	PTDSS1	0.509363	3.77832e-26
EWSR1	PTGES3	0.573244	3.85574e-34
EWSR1	RAB28	0.517523	4.45533e-27
EWSR1	RAD18	0.544419	2.5371e-30
EWSR1	RAD51AP1	0.580554	3.60347e-35
EWSR1	RAN	0.641688	6.7352e-45
EWSR1	RANBP1	0.643831	2.79711e-45
EWSR1	RANBP3	0.507707	5.79111e-26
EWSR1	RBM12	0.680223	2.92852e-52
EWSR1	RBM12B	0.550407	4.37942e-31
EWSR1	RBM14	0.781959	1.41795e-78
EWSR1	RCC1	0.64779	5.41271e-46
EWSR1	RPAP3	0.521582	1.50509e-27
EWSR1	RPRD1B	0.613444	3.86618e-40
EWSR1	RRM1	0.711242	4.62239e-59
EWSR1	RRM2	0.628958	1.08164e-42
EWSR1	RTKN	0.516772	5.43648e-27
EWSR1	SAFB	0.770458	6.26448e-75
EWSR1	SCAP	0.530115	1.46559e-28
EWSR1	SCO1	0.547289	1.09805e-30
EWSR1	SEC24B	0.528858	2.07401e-28
EWSR1	SERBP1	0.693174	5.39496e-55
EWSR1	SET	0.583164	1.52358e-35
EWSR1	SFPQ	0.799863	1.028e-84
EWSR1	SFXN1	0.504161	1.43316e-25
EWSR1	SMARCC1	0.600346	4.31797e-38
EWSR1	SMC2	0.685565	2.27022e-53
EWSR1	SMC4	0.598657	7.80944e-38
EWSR1	SMG5	0.550038	4.886e-31
EWSR1	SNRNP40	0.658875	4.776e-48
EWSR1	SNRPA	0.654442	3.24386e-47
EWSR1	SNW1	0.57436	2.69533e-34
EWSR1	SPATA5L1	0.629327	9.36692e-43
EWSR1	SRPK1	0.534459	4.36375e-29
EWSR1	SRRT	0.731131	6.43872e-64
EWSR1	SRSF1	0.666057	1.99953e-49
EWSR1	SRSF3	0.710921	5.49271e-59
EWSR1	SSRP1	0.729925	1.30438e-63
EWSR1	STIP1	0.609336	1.73728e-39
EWSR1	STK35	0.505334	1.06314e-25
EWSR1	SUPT16H	0.636385	5.75136e-44
EWSR1	SUV39H2	0.56353	8.21817e-33
EWSR1	SYNCRIP	0.627855	1.66065e-42
EWSR1	TBP	0.556436	7.20518e-32
EWSR1	TCOF1	0.51818	3.74086e-27
EWSR1	TDP1	0.649138	3.07744e-46
EWSR1	TFAM	0.597534	1.15562e-37
EWSR1	TGIF2	0.510903	2.53561e-26
EWSR1	THUMPD1	0.512309	1.75807e-26
EWSR1	TIMM44	0.551981	2.74377e-31
EWSR1	TIPIN	0.598135	9.37093e-38
EWSR1	TMPO	0.666731	1.47759e-49
EWSR1	TOP1	0.580455	3.72205e-35
EWSR1	TPX2	0.599355	6.11506e-38
EWSR1	TRA2B	0.702438	4.84144e-57
EWSR1	TRPC4AP	0.591912	8.03476e-37
EWSR1	TTC27	0.581771	2.41422e-35
EWSR1	TTI1	0.520799	1.85769e-27
EWSR1	TTK	0.577437	9.97269e-35
EWSR1	TYMS	0.619841	3.56322e-41
EWSR1	UBA6	0.526647	3.80655e-28
EWSR1	UBAP2L	0.592357	6.90086e-37
EWSR1	UBE2G1	0.532356	7.86248e-29
EWSR1	UBE2N	0.531102	1.11453e-28
EWSR1	UBE2T	0.539572	1.02489e-29
EWSR1	UCKL1	0.530183	1.4383e-28
EWSR1	UHRF1	0.717149	1.84598e-60
EWSR1	UMPS	0.563586	8.07682e-33
EWSR1	USP1	0.65622	1.51005e-47
EWSR1	UTP15	0.603571	1.37974e-38
EWSR1	VCPIP1	0.515186	8.26598e-27
EWSR1	VRK1	0.540343	8.22031e-30
EWSR1	WDHD1	0.627042	2.27629e-42
EWSR1	WDR12	0.534079	4.85431e-29
EWSR1	WDR36	0.530228	1.4202e-28
EWSR1	WDR43	0.569986	1.08787e-33
EWSR1	XPO1	0.689535	3.27318e-54
EWSR1	XRCC5	0.657249	9.67894e-48
EWSR1	ZBTB9	0.515941	6.77387e-27
EWSR1	ZFP64	0.505009	1.15495e-25
EWSR1	ZNF232	0.54821	8.37913e-31
EWSR1	ZNF638	0.504649	1.26594e-25
EWSR1	ZWILCH	0.621624	1.81476e-41
FMR1	ABI2	0.506815	7.2803e-26
FMR1	ADNP	0.581927	2.29345e-35
FMR1	ANAPC1	0.504725	1.24183e-25
FMR1	ARFGEF1	0.506935	7.06025e-26
FMR1	ASPM	0.557528	5.17584e-32
FMR1	AVL9	0.548437	7.83555e-31
FMR1	AZIN1	0.517569	4.40173e-27
FMR1	BDP1	0.515921	6.80917e-27
FMR1	BRIP1	0.535255	3.48827e-29
FMR1	BUB3	0.530384	1.36037e-28
FMR1	CDC23	0.541885	5.28015e-30
FMR1	CEP120	0.526309	4.176e-28
FMR1	CETN2	0.529088	1.94653e-28
FMR1	CHD1	0.580303	3.91323e-35
FMR1	CLASP2	0.523052	1.01242e-27
FMR1	CNOT6	0.535881	2.92365e-29
FMR1	CPSF2	0.54013	8.7387e-30
FMR1	CSNK1G3	0.500216	3.88021e-25
FMR1	CUL4B	0.676248	1.89671e-51
FMR1	DDX17	0.518695	3.26164e-27
FMR1	DDX5	0.516094	6.5057e-27
FMR1	DEK	0.537243	1.98913e-29
FMR1	DHX9	0.570338	9.73268e-34
FMR1	DKC1	0.641687	6.73594e-45
FMR1	DPY19L4	0.573674	3.35961e-34
FMR1	E2F7	0.510609	2.73614e-26
FMR1	ENOX2	0.660928	1.94572e-48
FMR1	ERCC6L2	0.571509	6.70934e-34
FMR1	GART	0.514772	9.21838e-27
FMR1	HAT1	0.516001	6.66719e-27
FMR1	HAUS6	0.535389	3.35905e-29
FMR1	HELLS	0.511575	2.1286e-26
FMR1	HNRNPA3	0.510403	2.88654e-26
FMR1	HNRNPDL	0.513656	1.2359e-26
FMR1	HNRNPU	0.57577	1.71123e-34
FMR1	HTATSF1	0.674103	5.13494e-51
FMR1	ITCH	0.571424	6.89338e-34
FMR1	KHDRBS1	0.511595	2.11788e-26
FMR1	KIAA0753	0.524827	6.25549e-28
FMR1	KIF11	0.516322	6.12448e-27
FMR1	KIF14	0.559369	2.95526e-32
FMR1	KIF2A	0.567772	2.1871e-33
FMR1	MECP2	0.508769	4.40463e-26
FMR1	MTMR1	0.770667	5.4043e-75
FMR1	NCBP1	0.591579	9.00162e-37
FMR1	NCOA6	0.501373	2.90137e-25
FMR1	NKAP	0.603036	1.66913e-38
FMR1	NR2C2	0.529928	1.54318e-28
FMR1	NSDHL	0.558056	4.40949e-32
FMR1	NUP205	0.506352	8.19638e-26
FMR1	OSGIN2	0.587811	3.22697e-36
FMR1	OTUD6B	0.522833	1.07413e-27
FMR1	RALGAPB	0.521978	1.35294e-27
FMR1	RAP2C	0.674982	3.41773e-51
FMR1	RB1CC1	0.626816	2.484e-42
FMR1	RBM12	0.590157	1.46036e-36
FMR1	RBM12B	0.603149	1.60314e-38
FMR1	RPRD1B	0.524764	6.36297e-28
FMR1	SET	0.548424	7.86746e-31
FMR1	SFPQ	0.504	1.4932e-25
FMR1	SMARCC1	0.55989	2.52014e-32
FMR1	SMC2	0.578912	6.16807e-35
FMR1	SRSF1	0.572189	5.40191e-34
FMR1	SRSF3	0.506459	7.9749e-26
FMR1	STAG2	0.770878	4.65274e-75
FMR1	STK3	0.530105	1.46968e-28
FMR1	SUPT16H	0.511994	1.90861e-26
FMR1	SYNCRIP	0.598602	7.95947e-38
FMR1	TFAM	0.558958	3.3498e-32
FMR1	THOC2	0.697916	4.94223e-56
FMR1	TMEM185A	0.62795	1.60079e-42
FMR1	TRAPPC13	0.533671	5.44358e-29
FMR1	TTPAL	0.559183	3.12737e-32
FMR1	UBA6	0.585427	7.17674e-36
FMR1	UBE2A	0.605094	8.01508e-39
FMR1	UBE2W	0.569231	1.38122e-33
FMR1	UBR5	0.582035	2.21285e-35
FMR1	USP1	0.604611	9.52513e-39
FMR1	VAMP7	0.68449	3.81453e-53
FMR1	VBP1	0.73732	1.61428e-65
FMR1	VCPIP1	0.604961	8.40468e-39
FMR1	VMA21	0.776002	1.16677e-76
FMR1	WDHD1	0.508958	4.19498e-26
FMR1	WDR19	0.530113	1.46642e-28
FMR1	WDR36	0.533502	5.70694e-29
FMR1	XPO1	0.616156	1.41633e-40
FMR1	XRCC5	0.551349	3.3119e-31
FMR1	ZNF449	0.616626	1.18887e-40
FMR1	ZNF638	0.560796	1.90894e-32
FMR1	ZWILCH	0.532984	6.59713e-29
FTO	A2M	0.555586	9.31483e-32
FTO	ABCC9	0.577047	1.13195e-34
FTO	ABI2	0.691207	1.43391e-54
FTO	ABI3BP	0.530221	1.42319e-28
FTO	ABL1	0.675638	2.51971e-51
FTO	ACACB	0.513296	1.35835e-26
FTO	ACAD11	0.546761	1.2817e-30
FTO	ACTN1	0.591798	8.35343e-37
FTO	ADAM33	0.5543	1.37146e-31
FTO	ADAMTS1	0.501424	2.86434e-25
FTO	ADAMTS9-AS2	0.508452	4.7798e-26
FTO	ADAMTSL3	0.560415	2.14566e-32
FTO	ADARB1	0.600291	4.40335e-38
FTO	ADCY9	0.58711	4.08551e-36
FTO	ADD1	0.673995	5.39831e-51
FTO	AFF1	0.698366	3.92984e-56
FTO	AHNAK	0.524525	6.79056e-28
FTO	AKT3	0.633334	1.9384e-43
FTO	AMOTL1	0.626008	3.39396e-42
FTO	ANGPTL2	0.501298	2.95632e-25
FTO	ANK2	0.57135	7.05769e-34
FTO	ANKFY1	0.584683	9.2002e-36
FTO	ANKRD50	0.548699	7.25494e-31
FTO	ANKS1A	0.650204	1.965e-46
FTO	ANTXR2	0.508942	4.21295e-26
FTO	ANXA6	0.527334	3.15377e-28
FTO	AOC3	0.509686	3.47611e-26
FTO	AP1S2	0.552536	2.32525e-31
FTO	APBB1	0.539802	9.59856e-30
FTO	APC	0.629744	7.95793e-43
FTO	AR	0.517986	3.93919e-27
FTO	ARHGAP10	0.529298	1.83677e-28
FTO	ARHGAP20	0.557959	4.54148e-32
FTO	ARHGAP31	0.59524	2.56091e-37
FTO	ARHGEF17	0.633097	2.12925e-43
FTO	ARHGEF25	0.543778	3.0556e-30
FTO	ARMCX2	0.516867	5.30196e-27
FTO	ARMCX4	0.599754	5.31702e-38
FTO	ASB1	0.519206	2.84573e-27
FTO	ATL1	0.595284	2.52203e-37
FTO	ATP2B4	0.555615	9.23308e-32
FTO	ATP8B2	0.654584	3.05174e-47
FTO	ATXN1	0.695363	1.79993e-55
FTO	ATXN1L	0.71194	3.17277e-59
FTO	ATXN3	0.66289	8.19029e-49
FTO	BACE1	0.591415	9.51785e-37
FTO	BAG2	0.50468	1.25587e-25
FTO	BCL2	0.557971	4.52374e-32
FTO	BCL2L2	0.597365	1.22581e-37
FTO	BDP1	0.599006	6.91182e-38
FTO	BHMT2	0.52196	1.35973e-27
FTO	BICC1	0.505464	1.02853e-25
FTO	BMPR1A	0.675737	2.4067e-51
FTO	BMPR2	0.672914	8.88633e-51
FTO	BNC2	0.60856	2.30218e-39
FTO	BNIP2	0.505405	1.04402e-25
FTO	BOC	0.559884	2.52475e-32
FTO	BVES	0.502233	2.33562e-25
FTO	C14orf132	0.540918	6.97101e-30
FTO	C14orf28	0.506233	8.45092e-26
FTO	C1orf198	0.581121	2.99086e-35
FTO	C1orf216	0.596807	1.48789e-37
FTO	C20orf194	0.614604	2.51922e-40
FTO	C21orf91	0.598255	8.98847e-38
FTO	C3orf18	0.541938	5.19998e-30
FTO	CACNA1C	0.579846	4.5458e-35
FTO	CAND2	0.547566	1.01219e-30
FTO	CBX6	0.573123	4.00815e-34
FTO	CBX7	0.540137	8.72113e-30
FTO	CC2D2A	0.598956	7.03373e-38
FTO	CCDC102A	0.600973	3.46274e-38
FTO	CCDC50	0.617279	9.32111e-41
FTO	CCDC69	0.554334	1.35771e-31
FTO	CCDC92	0.527868	2.7236e-28
FTO	CCSER2	0.662917	8.09386e-49
FTO	CD81	0.511686	2.06807e-26
FTO	CDC42EP3	0.553173	1.92264e-31
FTO	CDON	0.59052	1.29062e-36
FTO	CELF2	0.557133	5.83507e-32
FTO	CEP112	0.625858	3.59494e-42
FTO	CEP120	0.609401	1.6971e-39
FTO	CEP63	0.554371	1.3426e-31
FTO	CEP68	0.674572	4.13247e-51
FTO	CHD6	0.524358	7.10697e-28
FTO	CHD9	0.718224	1.01855e-60
FTO	CIPC	0.714381	8.43521e-60
FTO	CIRBP	0.502617	2.11985e-25
FTO	CKMT2-AS1	0.578717	6.57322e-35
FTO	CLASP2	0.651696	1.04569e-46
FTO	CLIC4	0.624858	5.28285e-42
FTO	CLIP3	0.53286	6.8298e-29
FTO	CLIP4	0.501021	3.17003e-25
FTO	CLMP	0.544111	2.77449e-30
FTO	CMYA5	0.585629	6.70948e-36
FTO	CNN3	0.562263	1.21576e-32
FTO	CNRIP1	0.515789	7.05163e-27
FTO	CNTNAP1	0.597678	1.09895e-37
FTO	COL6A1	0.500318	3.78144e-25
FTO	COL6A2	0.530729	1.23617e-28
FTO	COL6A3	0.509541	3.6092e-26
FTO	COL8A2	0.509967	3.23205e-26
FTO	CPED1	0.537581	1.80712e-29
FTO	CPXM2	0.520782	1.86632e-27
FTO	CRBN	0.504326	1.37442e-25
FTO	CREBL2	0.562481	1.13644e-32
FTO	CREBRF	0.609311	1.75353e-39
FTO	CRISPLD2	0.560293	2.22735e-32
FTO	CRTAP	0.607725	3.11355e-39
FTO	CRYBG3	0.650766	1.55016e-46
FTO	CSDE1	0.594771	3.01101e-37
FTO	CSGALNACT2	0.588456	2.59709e-36
FTO	CSPG4	0.504933	1.17779e-25
FTO	CTIF	0.522524	1.16781e-27
FTO	CTSO	0.522234	1.2627e-27
FTO	CYB5R3	0.501998	2.47853e-25
FTO	CYLD	0.588092	2.93587e-36
FTO	CYP2U1	0.591683	8.68559e-37
FTO	DAAM1	0.582685	1.78518e-35
FTO	DAAM2	0.530089	1.47613e-28
FTO	DCAF5	0.682106	1.19673e-52
FTO	DCHS1	0.613412	3.91226e-40
FTO	DCUN1D4	0.51941	2.6951e-27
FTO	DDR2	0.589974	1.55362e-36
FTO	DDX17	0.620148	3.17356e-41
FTO	DDX5	0.54462	2.3934e-30
FTO	DENND5A	0.668507	6.63507e-50
FTO	DIP2C	0.626536	2.76758e-42
FTO	DIXDC1	0.560696	1.96843e-32
FTO	DLC1	0.624282	6.5871e-42
FTO	DMD	0.511578	2.12725e-26
FTO	DMXL1	0.557929	4.58299e-32
FTO	DNAJB14	0.515388	7.83803e-27
FTO	DNAJC18	0.656086	1.6e-47
FTO	DNAJC27	0.517171	4.89163e-27
FTO	DOCK11	0.629325	9.37108e-43
FTO	DOK6	0.567974	2.05272e-33
FTO	DPYSL2	0.535717	3.06252e-29
FTO	DPYSL3	0.55909	3.21807e-32
FTO	DSTYK	0.662788	8.57085e-49
FTO	DUSP22	0.569017	1.47806e-33
FTO	DYNC1LI2	0.744959	1.47364e-67
FTO	DZIP1	0.574756	2.37309e-34
FTO	EDNRA	0.563799	7.55983e-33
FTO	EHBP1	0.548241	8.30218e-31
FTO	EHD2	0.563211	9.07008e-33
FTO	EID1	0.583551	1.34019e-35
FTO	ELF2	0.562537	1.11723e-32
FTO	EMILIN1	0.54493	2.1869e-30
FTO	EML1	0.591572	9.02185e-37
FTO	ENOX1	0.554282	1.37884e-31
FTO	EPHA3	0.558921	3.38748e-32
FTO	EPM2A	0.630122	6.86451e-43
FTO	EPM2AIP1	0.506148	8.63652e-26
FTO	ERCC6L2	0.631151	4.58547e-43
FTO	EVC	0.646715	8.47618e-46
FTO	EXTL2	0.571148	7.52469e-34
FTO	EZH1	0.627002	2.31183e-42
FTO	F8	0.618954	4.97524e-41
FTO	FAM124A	0.572018	5.70396e-34
FTO	FAM13B	0.711979	3.10705e-59
FTO	FAM13C	0.571455	6.82511e-34
FTO	FAM160B1	0.66227	1.0773e-48
FTO	FAM172A	0.686929	1.17081e-53
FTO	FAM219B	0.544784	2.28174e-30
FTO	FAM228B	0.536594	2.39015e-29
FTO	FAM229B	0.503147	1.85364e-25
FTO	FAT4	0.559576	2.7739e-32
FTO	FAXC	0.505849	9.32198e-26
FTO	FAXDC2	0.521477	1.5485e-27
FTO	FBN1	0.506896	7.13147e-26
FTO	FBXL5	0.669283	4.66972e-50
FTO	FBXL7	0.632272	2.94961e-43
FTO	FBXO30	0.621418	1.96288e-41
FTO	FBXO31	0.543609	3.20854e-30
FTO	FBXO32	0.538613	1.34747e-29
FTO	FEM1B	0.697848	5.11774e-56
FTO	FENDRR	0.545064	2.10331e-30
FTO	FER	0.527548	2.97395e-28
FTO	FERMT2	0.564004	7.09374e-33
FTO	FKBP14	0.561946	1.3405e-32
FTO	FLNA	0.555431	9.76007e-32
FTO	FMNL3	0.579093	5.81386e-35
FTO	FNBP1	0.514204	1.07029e-26
FTO	FOXF1	0.569149	1.41773e-33
FTO	FOXN3	0.685591	2.24146e-53
FTO	FOXP2	0.535434	3.31671e-29
FTO	FSTL1	0.527216	3.25733e-28
FTO	FYCO1	0.642982	3.96519e-45
FTO	FZD1	0.565174	4.9308e-33
FTO	GAS7	0.587381	3.72972e-36
FTO	GEM	0.525536	5.15716e-28
FTO	GHR	0.508457	4.77462e-26
FTO	GID4	0.548709	7.23279e-31
FTO	GIT2	0.64516	1.61567e-45
FTO	GJC1	0.547974	8.9793e-31
FTO	GLI2	0.528925	2.03626e-28
FTO	GLI3	0.622603	1.25091e-41
FTO	GNAL	0.53257	7.4064e-29
FTO	GNAO1	0.539527	1.03835e-29
FTO	GNAZ	0.518001	3.92413e-27
FTO	GNB4	0.549673	5.44299e-31
FTO	GNPDA2	0.508736	4.44296e-26
FTO	GPATCH2L	0.69593	1.35252e-55
FTO	GPC6	0.550322	4.49197e-31
FTO	GPM6B	0.546332	1.45295e-30
FTO	GPRASP1	0.566672	3.089e-33
FTO	GSN	0.558342	4.04103e-32
FTO	GYG1	0.589538	1.80138e-36
FTO	HCFC2	0.649286	2.89226e-46
FTO	HDAC4	0.644681	1.96983e-45
FTO	HECTD2	0.661158	1.7585e-48
FTO	HEG1	0.548291	8.18079e-31
FTO	HELQ	0.545117	2.07089e-30
FTO	HERC1	0.700274	1.4799e-56
FTO	HIPK3	0.706366	6.20912e-58
FTO	HMBOX1	0.507386	6.2889e-26
FTO	HMCN1	0.513674	1.23005e-26
FTO	HSPG2	0.59219	7.30435e-37
FTO	ICA1L	0.577694	9.17333e-35
FTO	IFFO1	0.550185	4.67764e-31
FTO	IGIP	0.53219	8.2337e-29
FTO	IL6ST	0.636565	5.35004e-44
FTO	INPP4A	0.603039	1.66727e-38
FTO	INPP5A	0.557269	5.59866e-32
FTO	IQCJ-SCHIP1	0.517417	4.58242e-27
FTO	IRF2BPL	0.638412	2.54551e-44
FTO	ITGA1	0.606183	5.42526e-39
FTO	ITGA7	0.534572	4.22694e-29
FTO	ITGA9	0.548543	7.59607e-31
FTO	ITIH5	0.52755	2.97257e-28
FTO	ITPKB	0.601578	2.79684e-38
FTO	ITPR1	0.633137	2.09564e-43
FTO	JAM2	0.538981	1.21329e-29
FTO	JAM3	0.62383	7.83316e-42
FTO	JAZF1	0.584765	8.95177e-36
FTO	JMY	0.725465	1.72025e-62
FTO	JPH2	0.500543	3.57433e-25
FTO	KANK2	0.61603	1.48424e-40
FTO	KATNAL1	0.734257	1.0132e-64
FTO	KCNE4	0.553938	1.52865e-31
FTO	KCNMA1	0.510677	2.68826e-26
FTO	KCNT2	0.510664	2.69739e-26
FTO	KCTD10	0.710294	7.69082e-59
FTO	KIAA0753	0.545754	1.72014e-30
FTO	KIAA1109	0.619373	4.25047e-41
FTO	KIDINS220	0.712285	2.63329e-59
FTO	KIF1B	0.601542	2.8333e-38
FTO	KLC1	0.531658	9.55025e-29
FTO	KLF12	0.514572	9.71661e-27
FTO	KLF9	0.579731	4.72014e-35
FTO	KLHL5	0.572389	5.0672e-34
FTO	LAMA2	0.55917	3.13964e-32
FTO	LAMA4	0.597183	1.30574e-37
FTO	LAMB2	0.618794	5.2842e-41
FTO	LAMC1	0.52405	7.72689e-28
FTO	LDLRAD4	0.568481	1.75028e-33
FTO	LEPR	0.506465	7.96277e-26
FTO	LEPROT	0.51311	1.42591e-26
FTO	LINC01354	0.500223	3.87351e-25
FTO	LIX1L	0.662267	1.07895e-48
FTO	LNPEP	0.699987	1.71474e-56
FTO	LPP	0.575009	2.18744e-34
FTO	LRCH2	0.561537	1.52012e-32
FTO	LRCH3	0.68052	2.54476e-52
FTO	LSAMP	0.565702	4.18246e-33
FTO	LTBP1	0.614752	2.38499e-40
FTO	LTBP4	0.513427	1.31223e-26
FTO	MACF1	0.716746	2.30598e-60
FTO	MAGI2	0.581388	2.73897e-35
FTO	MAGI2-AS3	0.580245	3.98828e-35
FTO	MAN1C1	0.503305	1.78073e-25
FTO	MAP1A	0.624239	6.69688e-42
FTO	MAP1B	0.581988	2.24773e-35
FTO	MAP3K3	0.709343	1.27943e-58
FTO	MAP4	0.70428	1.85599e-57
FTO	MAP6	0.543365	3.44365e-30
FTO	MAP7D1	0.607227	3.72674e-39
FTO	MAP7D3	0.556621	6.81273e-32
FTO	MAPK10	0.532057	8.54438e-29
FTO	MARF1	0.681765	1.40761e-52
FTO	MARVELD1	0.599085	6.7236e-38
FTO	MBNL1	0.715419	4.78255e-60
FTO	MCAM	0.541083	6.64916e-30
FTO	MCC	0.553856	1.56699e-31
FTO	MDFIC	0.570793	8.42267e-34
FTO	MECP2	0.652417	7.69944e-47
FTO	MEF2A	0.691147	1.47774e-54
FTO	MEIS1	0.504246	1.40266e-25
FTO	MFAP4	0.513224	1.38418e-26
FTO	MID2	0.609283	1.77123e-39
FTO	MIR100HG	0.508487	4.73792e-26
FTO	MITF	0.622247	1.43262e-41
FTO	MLLT1	0.602279	2.18325e-38
FTO	MMRN2	0.507709	5.78793e-26
FTO	MN1	0.530024	1.5029e-28
FTO	MOAP1	0.618808	5.25553e-41
FTO	MPDZ	0.640744	9.89664e-45
FTO	MRAS	0.535659	3.11327e-29
FTO	MRGPRF	0.511188	2.3542e-26
FTO	MSN	0.518623	3.32526e-27
FTO	MSRB3	0.547499	1.03249e-30
FTO	MTR	0.74249	6.84558e-67
FTO	MXRA7	0.533847	5.18123e-29
FTO	MYADM	0.517585	4.38206e-27
FTO	MYLK	0.501816	2.59483e-25
FTO	MYO9A	0.737564	1.39289e-65
FTO	NACAD	0.572849	4.37504e-34
FTO	NACC2	0.609922	1.40412e-39
FTO	NAP1L3	0.565747	4.12375e-33
FTO	NAP1L5	0.543035	3.7886e-30
FTO	NAV1	0.526479	3.98665e-28
FTO	NBEA	0.502008	2.47202e-25
FTO	NBPF1	0.502385	2.24753e-25
FTO	NCALD	0.50804	5.31512e-26
FTO	NCS1	0.505314	1.06861e-25
FTO	NEGR1	0.517131	4.94337e-27
FTO	NEK1	0.648617	3.83032e-46
FTO	NEK9	0.665602	2.45097e-49
FTO	NFASC	0.503109	1.87178e-25
FTO	NFATC4	0.551057	3.61134e-31
FTO	NFIA	0.584132	1.10486e-35
FTO	NFIC	0.564019	7.0609e-33
FTO	NID1	0.557181	5.75107e-32
FTO	NISCH	0.666331	1.76811e-49
FTO	NKIRAS1	0.548447	7.81434e-31
FTO	NPR2	0.621575	1.84912e-41
FTO	NPTN	0.575404	1.92601e-34
FTO	NR2C2	0.563559	8.14392e-33
FTO	NR2F1	0.543042	3.78081e-30
FTO	NR2F1-AS1	0.534795	3.97045e-29
FTO	NR3C1	0.645751	1.26522e-45
FTO	NRP2	0.596976	1.4033e-37
FTO	OSTM1	0.520202	2.18063e-27
FTO	PABPC4L	0.553871	1.55999e-31
FTO	PABPC5	0.573473	3.58319e-34
FTO	PAFAH1B1	0.661407	1.57608e-48
FTO	PALLD	0.556927	6.21094e-32
FTO	PALM2AKAP2	0.601339	3.04367e-38
FTO	PAM	0.68076	2.27118e-52
FTO	PARVA	0.615819	1.60554e-40
FTO	PBX1	0.542404	4.5461e-30
FTO	PBX3	0.666592	1.57293e-49
FTO	PBXIP1	0.515748	7.12719e-27
FTO	PCDHB4	0.529101	1.93961e-28
FTO	PDE2A	0.527383	3.11196e-28
FTO	PDE3A	0.516788	5.41487e-27
FTO	PDE5A	0.575809	1.68991e-34
FTO	PDE7B	0.535461	3.29165e-29
FTO	PDGFRB	0.51362	1.24759e-26
FTO	PDZRN3	0.547848	9.31859e-31
FTO	PEAK1	0.701444	8.10087e-57
FTO	PGR	0.53943	1.06743e-29
FTO	PHAX	0.562578	1.10296e-32
FTO	PHC1	0.698192	4.295e-56
FTO	PHF21A	0.773261	8.48277e-76
FTO	PHLDB2	0.548801	7.03978e-31
FTO	PIK3R1	0.503229	1.81557e-25
FTO	PIP5K1C	0.671209	1.94264e-50
FTO	PITPNM3	0.518077	3.84479e-27
FTO	PJA2	0.716041	3.39815e-60
FTO	PKD2	0.699478	2.22613e-56
FTO	PKNOX1	0.54992	5.05946e-31
FTO	PKNOX2	0.524793	6.31328e-28
FTO	PLCL1	0.586565	4.90497e-36
FTO	PLEKHM3	0.684004	4.82048e-53
FTO	PLEKHO1	0.504638	1.26939e-25
FTO	PLSCR4	0.551104	3.56196e-31
FTO	PLXDC2	0.538755	1.2943e-29
FTO	PODN	0.530864	1.1907e-28
FTO	POU6F1	0.637754	3.31846e-44
FTO	PPM1F	0.554051	1.47783e-31
FTO	PPP1R12A	0.577046	1.13226e-34
FTO	PPP1R12C	0.551976	2.74832e-31
FTO	PRELP	0.533999	4.96531e-29
FTO	PREX2	0.58506	8.11291e-36
FTO	PRICKLE2	0.570254	9.9937e-34
FTO	PRKD1	0.546895	1.23251e-30
FTO	PRKG1	0.591012	1.09176e-36
FTO	PRMT2	0.615414	1.86634e-40
FTO	PRNP	0.530313	1.38736e-28
FTO	PRPF8	0.557249	5.63227e-32
FTO	PRUNE2	0.508989	4.16157e-26
FTO	PSIP1	0.535379	3.36865e-29
FTO	PTBP2	0.526682	3.77037e-28
FTO	PTGFRN	0.655447	2.1073e-47
FTO	PTPN14	0.681637	1.49612e-52
FTO	PTPRM	0.578601	6.82748e-35
FTO	PTPRS	0.615588	1.74929e-40
FTO	PURA	0.568344	1.82747e-33
FTO	QKI	0.64452	2.10554e-45
FTO	RAB23	0.579193	5.62703e-35
FTO	RAB2B	0.564703	5.71042e-33
FTO	RAB31	0.516352	6.07733e-27
FTO	RABEP1	0.658614	5.35256e-48
FTO	RABGAP1	0.634099	1.43128e-43
FTO	RAI2	0.513151	1.41066e-26
FTO	RANBP3	0.535968	2.85311e-29
FTO	RBFOX2	0.758247	2.76325e-71
FTO	RBM43	0.596594	1.60225e-37
FTO	RBMS3	0.573752	3.27637e-34
FTO	RCBTB2	0.609531	1.61884e-39
FTO	RCOR3	0.540168	8.64258e-30
FTO	RECK	0.585474	7.06533e-36
FTO	RERG	0.515278	8.06815e-27
FTO	REV3L	0.708282	2.25142e-58
FTO	RGL1	0.506749	7.40568e-26
FTO	RGMA	0.517447	4.54572e-27
FTO	RHOB	0.521019	1.75122e-27
FTO	RHOJ	0.561457	1.55801e-32
FTO	RHOQ	0.514353	1.02937e-26
FTO	RILPL1	0.522282	1.24651e-27
FTO	RIPOR1	0.565753	4.11714e-33
FTO	RNF115	0.521393	1.58366e-27
FTO	RNF146	0.544059	2.81626e-30
FTO	RNF150	0.552736	2.19061e-31
FTO	RNF180	0.574615	2.48282e-34
FTO	RNF216	0.67594	2.18933e-51
FTO	RNF217	0.540092	8.834e-30
FTO	ROR2	0.581931	2.29005e-35
FTO	RORA	0.546899	1.23111e-30
FTO	RUFY3	0.551502	3.16474e-31
FTO	RUNX1T1	0.550333	4.47646e-31
FTO	S1PR3	0.557583	5.09005e-32
FTO	SALL2	0.529169	1.90374e-28
FTO	SAMD4A	0.562287	1.20662e-32
FTO	SAP30L	0.568411	1.78922e-33
FTO	SASH1	0.531609	9.68045e-29
FTO	SCARA3	0.503521	1.68588e-25
FTO	SCN2B	0.515113	8.42689e-27
FTO	SCN7A	0.528269	2.43919e-28
FTO	SEC24B	0.582112	2.15794e-35
FTO	SETBP1	0.596984	1.39922e-37
FTO	SETD7	0.561555	1.51177e-32
FTO	SGCD	0.575855	1.66492e-34
FTO	SH3BGRL	0.556135	7.89208e-32
FTO	SH3BP5	0.593524	4.62508e-37
FTO	SH3PXD2A	0.552301	2.494e-31
FTO	SH3PXD2B	0.507391	6.27968e-26
FTO	SIK3	0.650543	1.70348e-46
FTO	SLC25A12	0.647017	7.47409e-46
FTO	SLC8A1	0.553236	1.88645e-31
FTO	SLIT2	0.573749	3.27998e-34
FTO	SLIT3	0.501358	2.91203e-25
FTO	SLMAP	0.578626	6.77145e-35
FTO	SNRK	0.588035	2.99291e-36
FTO	SNTB2	0.624258	6.64778e-42
FTO	SNX18	0.548793	7.05558e-31
FTO	SOBP	0.535255	3.4879e-29
FTO	SOCS5	0.704059	2.08236e-57
FTO	SORBS1	0.52927	1.85129e-28
FTO	SPARCL1	0.531374	1.03336e-28
FTO	SPON1	0.519696	2.49656e-27
FTO	SPOP	0.526554	3.90567e-28
FTO	SRR	0.507016	6.91541e-26
FTO	SSBP2	0.584691	9.17561e-36
FTO	SSC5D	0.573595	3.44542e-34
FTO	ST6GALNAC5	0.525862	4.71798e-28
FTO	STARD13	0.524176	7.46587e-28
FTO	STARD9	0.571813	6.09007e-34
FTO	STAT5B	0.68133	1.73147e-52
FTO	STOM	0.523179	9.78309e-28
FTO	STON1	0.569009	1.48184e-33
FTO	STX2	0.562879	1.00505e-32
FTO	SUN2	0.562084	1.28446e-32
FTO	SVEP1	0.523562	8.81829e-28
FTO	SVIL	0.552895	2.08872e-31
FTO	SYDE1	0.549212	6.23646e-31
FTO	SYNE1	0.6382	2.77304e-44
FTO	SYNPO	0.507161	6.66185e-26
FTO	SYT11	0.643885	2.73482e-45
FTO	TAF9B	0.570755	8.52487e-34
FTO	TBC1D1	0.67091	2.22691e-50
FTO	TBC1D2B	0.608419	2.42263e-39
FTO	TBCEL	0.504674	1.25799e-25
FTO	TCF4	0.685539	2.29844e-53
FTO	TEAD1	0.71959	4.76204e-61
FTO	TECPR2	0.732614	2.68684e-64
FTO	TEK	0.507067	6.82465e-26
FTO	TERF2IP	0.608975	1.98103e-39
FTO	TFE3	0.506692	7.51336e-26
FTO	TGFB1I1	0.51452	9.8497e-27
FTO	TGFBR2	0.54291	3.92771e-30
FTO	TGFBR3	0.523744	8.39543e-28
FTO	THUMPD1	0.502046	2.44876e-25
FTO	TIMP2	0.504347	1.36715e-25
FTO	TIMP3	0.526531	3.93027e-28
FTO	TLE4	0.541359	6.14251e-30
FTO	TMEM109	0.513058	1.44532e-26
FTO	TMEM245	0.608	2.81939e-39
FTO	TMEM47	0.538903	1.24076e-29
FTO	TMOD1	0.521526	1.52807e-27
FTO	TMOD2	0.536173	2.69269e-29
FTO	TMX4	0.620244	3.06057e-41
FTO	TNC	0.50663	7.63346e-26
FTO	TNRC6A	0.551639	3.03808e-31
FTO	TNRC6B	0.659147	4.24162e-48
FTO	TNS1	0.551353	3.30778e-31
FTO	TNS2	0.615896	1.56058e-40
FTO	TOR1AIP1	0.725562	1.62747e-62
FTO	TRAK2	0.658262	6.23655e-48
FTO	TRIM23	0.688078	6.6845e-54
FTO	TRPC1	0.581385	2.74207e-35
FTO	TSHZ1	0.628905	1.10392e-42
FTO	TSHZ2	0.564052	6.99026e-33
FTO	TTBK2	0.793802	1.4405e-82
FTO	TTC28	0.641803	6.42474e-45
FTO	TTC7B	0.593997	3.93093e-37
FTO	TUBA1A	0.551108	3.55697e-31
FTO	TXNDC15	0.669471	4.28828e-50
FTO	UBE2G1	0.521988	1.34949e-27
FTO	UBE2Q2	0.501267	2.97942e-25
FTO	ULK2	0.562218	1.23273e-32
FTO	UTRN	0.626076	3.30509e-42
FTO	VCL	0.547618	9.96941e-31
FTO	VSTM4	0.585431	7.16845e-36
FTO	WBP1L	0.603051	1.65987e-38
FTO	WDR19	0.534739	4.03355e-29
FTO	WDR7	0.69937	2.35325e-56
FTO	WNT9A	0.525021	5.93476e-28
FTO	WWTR1	0.591464	9.36169e-37
FTO	YPEL5	0.538451	1.41127e-29
FTO	ZBTB4	0.669749	3.77852e-50
FTO	ZBTB47	0.632581	2.61092e-43
FTO	ZCCHC24	0.589428	1.86947e-36
FTO	ZDHHC17	0.627164	2.1708e-42
FTO	ZEB2	0.5307	1.24616e-28
FTO	ZFHX3	0.707592	3.24732e-58
FTO	ZFP1	0.646051	1.11716e-45
FTO	ZFP90	0.680546	2.5139e-52
FTO	ZFPM2	0.599144	6.585e-38
FTO	ZFYVE1	0.671727	1.53216e-50
FTO	ZNF106	0.669978	3.40453e-50
FTO	ZNF248	0.528482	2.30035e-28
FTO	ZNF25	0.707486	3.43478e-58
FTO	ZNF333	0.710086	8.59722e-59
FTO	ZNF362	0.581375	2.75123e-35
FTO	ZNF385D	0.515833	6.96984e-27
FTO	ZNF423	0.532033	8.60319e-29
FTO	ZNF516	0.648166	4.62622e-46
FTO	ZNF521	0.552241	2.5392e-31
FTO	ZNF532	0.698835	3.09399e-56
FTO	ZNF638	0.523871	8.10997e-28
FTO	ZNF641	0.574362	2.69344e-34
FTO	ZNF853	0.510645	2.71076e-26
FTO	ZSCAN26	0.517478	4.50925e-27
FTO	ZYG11B	0.768949	1.81708e-74
G3BP1	ABCE1	0.551549	3.11997e-31
G3BP1	ADNP	0.519896	2.36663e-27
G3BP1	AGGF1	0.631573	3.88458e-43
G3BP1	AK2	0.511071	2.42715e-26
G3BP1	AMD1	0.545846	1.67473e-30
G3BP1	ANAPC1	0.649665	2.46567e-46
G3BP1	ANKFY1	0.544916	2.19583e-30
G3BP1	APC	0.515202	8.23247e-27
G3BP1	ARFGEF1	0.542219	4.79504e-30
G3BP1	ARHGAP11A	0.595102	2.68594e-37
G3BP1	ARMC1	0.527688	2.86177e-28
G3BP1	ASPM	0.587458	3.63479e-36
G3BP1	ATG12	0.503468	1.70881e-25
G3BP1	AZIN1	0.539162	1.15218e-29
G3BP1	BBS7	0.552626	2.26379e-31
G3BP1	BDP1	0.604818	8.8467e-39
G3BP1	BRIP1	0.567661	2.26537e-33
G3BP1	BUB1	0.559743	2.63618e-32
G3BP1	BUB1B	0.56878	1.59277e-33
G3BP1	BUB3	0.534658	4.12688e-29
G3BP1	CAD	0.526102	4.41931e-28
G3BP1	CCNA2	0.606992	4.05618e-39
G3BP1	CCNB1	0.579705	4.75959e-35
G3BP1	CCNB2	0.524048	7.7305e-28
G3BP1	CCT4	0.667385	1.10112e-49
G3BP1	CCT7	0.553599	1.69225e-31
G3BP1	CCT8	0.575571	1.82467e-34
G3BP1	CDC23	0.772784	1.19414e-75
G3BP1	CDC25A	0.521285	1.63047e-27
G3BP1	CENPN	0.546551	1.36279e-30
G3BP1	CEP120	0.552684	2.22493e-31
G3BP1	CHAF1A	0.562052	1.29753e-32
G3BP1	CHD1	0.684648	3.53485e-53
G3BP1	CHEK1	0.515151	8.34464e-27
G3BP1	CLASP2	0.507656	5.86773e-26
G3BP1	CLUH	0.531924	8.86651e-29
G3BP1	CNOT6	0.790865	1.48851e-81
G3BP1	COA7	0.565792	4.06734e-33
G3BP1	CPSF2	0.7205	2.86292e-61
G3BP1	CPSF3	0.575393	1.93277e-34
G3BP1	CSE1L	0.503594	1.65529e-25
G3BP1	CSNK1G3	0.663323	6.76072e-49
G3BP1	DDX18	0.545044	2.11559e-30
G3BP1	DDX21	0.643196	3.63174e-45
G3BP1	DDX5	0.502291	2.3014e-25
G3BP1	DEK	0.526444	4.02473e-28
G3BP1	DEPDC1	0.54536	1.92941e-30
G3BP1	DHX9	0.726023	1.24937e-62
G3BP1	DKC1	0.528825	2.093e-28
G3BP1	DLGAP5	0.58257	1.85461e-35
G3BP1	DNAJA1	0.500182	3.91332e-25
G3BP1	DNAJB14	0.586357	5.25861e-36
G3BP1	DTL	0.593183	5.19945e-37
G3BP1	E2F7	0.506335	8.23261e-26
G3BP1	ECT2	0.541264	6.31196e-30
G3BP1	EFTUD2	0.583494	1.3657e-35
G3BP1	EIF2S1	0.645112	1.64797e-45
G3BP1	EIF4A3	0.546342	1.44878e-30
G3BP1	ERAP1	0.507098	6.77119e-26
G3BP1	ERCC6L2	0.537867	1.66598e-29
G3BP1	EXO1	0.536427	2.50565e-29
G3BP1	EXOSC2	0.534452	4.37249e-29
G3BP1	EZH2	0.616286	1.34969e-40
G3BP1	FBXO5	0.509628	3.52866e-26
G3BP1	FEN1	0.502857	1.99484e-25
G3BP1	GART	0.614998	2.1776e-40
G3BP1	GEMIN4	0.570833	8.31784e-34
G3BP1	GEMIN5	0.718421	9.12868e-61
G3BP1	GINS3	0.5113	2.28669e-26
G3BP1	GMEB1	0.602671	1.90006e-38
G3BP1	GMPS	0.662379	1.02656e-48
G3BP1	GNL3	0.548075	8.71719e-31
G3BP1	GRPEL2	0.70497	1.29296e-57
G3BP1	GSTCD	0.632024	3.25167e-43
G3BP1	GTF2F1	0.511827	1.99347e-26
G3BP1	GTF3C2	0.500185	3.90988e-25
G3BP1	HAT1	0.580818	3.30393e-35
G3BP1	HAUS6	0.520629	1.9448e-27
G3BP1	HELLS	0.554851	1.16233e-31
G3BP1	HMMR	0.606566	4.72806e-39
G3BP1	HNRNPA3	0.556911	6.2414e-32
G3BP1	HNRNPAB	0.598998	6.9301e-38
G3BP1	HNRNPF	0.613669	3.55917e-40
G3BP1	HNRNPM	0.705831	8.22707e-58
G3BP1	HNRNPU	0.680921	2.10369e-52
G3BP1	HSPA4	0.767421	5.29838e-74
G3BP1	HSPA9	0.722005	1.22899e-61
G3BP1	HSPD1	0.590893	1.13715e-36
G3BP1	ILF3	0.581032	3.07951e-35
G3BP1	ISOC1	0.558774	3.54351e-32
G3BP1	ITCH	0.525866	4.71333e-28
G3BP1	KHDRBS1	0.652219	8.37454e-47
G3BP1	KIAA0753	0.502525	2.1697e-25
G3BP1	KIF11	0.617841	7.55281e-41
G3BP1	KIF14	0.578743	6.51911e-35
G3BP1	KIF15	0.584413	1.00634e-35
G3BP1	KIF20A	0.562257	1.21807e-32
G3BP1	KIF2A	0.643761	2.878e-45
G3BP1	KPNA3	0.535021	3.72578e-29
G3BP1	LARP1	0.758187	2.87663e-71
G3BP1	LMNB1	0.613884	3.28732e-40
G3BP1	LMNB2	0.559427	2.90337e-32
G3BP1	LONP1	0.51221	1.80383e-26
G3BP1	LYSMD3	0.630336	6.31144e-43
G3BP1	MAD2L1	0.548592	7.48702e-31
G3BP1	MCM2	0.520594	1.96309e-27
G3BP1	MCM4	0.546387	1.43005e-30
G3BP1	MCM6	0.574979	2.20823e-34
G3BP1	MIER1	0.556228	7.67312e-32
G3BP1	MIPEP	0.521028	1.74728e-27
G3BP1	MRPL30	0.600932	3.51407e-38
G3BP1	MRPL42	0.601088	3.32554e-38
G3BP1	MRPL44	0.594739	3.04443e-37
G3BP1	MSH2	0.584327	1.03569e-35
G3BP1	MSH6	0.602403	2.08936e-38
G3BP1	MTDH	0.547904	9.16635e-31
G3BP1	MTHFD1	0.615147	2.06074e-40
G3BP1	MTIF2	0.588008	3.02058e-36
G3BP1	MTMR1	0.526309	4.17566e-28
G3BP1	MTPAP	0.546548	1.36404e-30
G3BP1	NAA15	0.538659	1.33007e-29
G3BP1	NAE1	0.562153	1.25744e-32
G3BP1	NASP	0.518803	3.16959e-27
G3BP1	NCAPG	0.628816	1.14293e-42
G3BP1	NCBP1	0.653847	4.18513e-47
G3BP1	NCL	0.663643	5.86773e-49
G3BP1	NDC1	0.702016	6.0251e-57
G3BP1	NOC3L	0.643159	3.68712e-45
G3BP1	NOL10	0.561654	1.4667e-32
G3BP1	NOLC1	0.677226	1.20095e-51
G3BP1	NOP58	0.55789	4.63635e-32
G3BP1	NR2C2	0.507214	6.57257e-26
G3BP1	NUDCD1	0.531619	9.6543e-29
G3BP1	NUP205	0.676905	1.39611e-51
G3BP1	NUP37	0.50551	1.01653e-25
G3BP1	OLA1	0.537695	1.74946e-29
G3BP1	ORC1	0.594732	3.05203e-37
G3BP1	PAFAH1B1	0.504908	1.18529e-25
G3BP1	PAICS	0.606934	4.14071e-39
G3BP1	PARPBP	0.543998	2.86647e-30
G3BP1	PGGT1B	0.550258	4.57722e-31
G3BP1	PHAX	0.628847	1.12945e-42
G3BP1	PITPNB	0.54739	1.06584e-30
G3BP1	PLK4	0.569691	1.19434e-33
G3BP1	PNPT1	0.552363	2.44883e-31
G3BP1	POLR1A	0.606187	5.41726e-39
G3BP1	POLR1B	0.620533	2.74362e-41
G3BP1	POLR2D	0.555693	9.01912e-32
G3BP1	PPAT	0.642158	5.55757e-45
G3BP1	PPIP5K2	0.642159	5.55397e-45
G3BP1	PPP1R8	0.559715	2.65809e-32
G3BP1	PPP2CA	0.61775	7.81594e-41
G3BP1	PRIM2	0.558939	3.36969e-32
G3BP1	PRMT5	0.592906	5.71718e-37
G3BP1	PRPF8	0.55957	2.77901e-32
G3BP1	PTCD3	0.557064	5.95776e-32
G3BP1	PTGES3	0.627745	1.73306e-42
G3BP1	RAD18	0.636569	5.34131e-44
G3BP1	RAD51AP1	0.525474	5.24459e-28
G3BP1	RAN	0.580017	4.29701e-35
G3BP1	RAP2C	0.514425	1.01002e-26
G3BP1	RBM12	0.71056	6.66772e-59
G3BP1	RBM12B	0.53789	1.65543e-29
G3BP1	RBM14	0.561072	1.75419e-32
G3BP1	RBM22	0.712662	2.14661e-59
G3BP1	RIOK2	0.639408	1.70238e-44
G3BP1	RPAP3	0.555182	1.05204e-31
G3BP1	RRM1	0.629572	8.51196e-43
G3BP1	RRM2	0.580659	3.48148e-35
G3BP1	SAFB	0.606412	4.99617e-39
G3BP1	SCO1	0.531325	1.0475e-28
G3BP1	SEC24B	0.63575	7.41439e-44
G3BP1	SERBP1	0.707129	4.1491e-58
G3BP1	SET	0.571915	5.89411e-34
G3BP1	SFPQ	0.642135	5.61019e-45
G3BP1	SFXN1	0.689799	2.87416e-54
G3BP1	SLC25A46	0.564228	6.61737e-33
G3BP1	SMARCC1	0.62353	8.7844e-42
G3BP1	SMC2	0.636132	6.36303e-44
G3BP1	SMC4	0.528652	2.19538e-28
G3BP1	SNW1	0.638218	2.75311e-44
G3BP1	SPATA5L1	0.50509	1.1315e-25
G3BP1	SRPK1	0.641048	8.74429e-45
G3BP1	SRRT	0.517923	4.00616e-27
G3BP1	SRSF1	0.704392	1.75055e-57
G3BP1	SRSF3	0.641328	7.80053e-45
G3BP1	SSRP1	0.559687	2.6812e-32
G3BP1	STAG2	0.584867	8.65155e-36
G3BP1	STIP1	0.512655	1.60628e-26
G3BP1	SUPT16H	0.662651	9.10391e-49
G3BP1	SYNCRIP	0.648617	3.82913e-46
G3BP1	TCOF1	0.595095	2.69284e-37
G3BP1	TDP1	0.662954	7.96388e-49
G3BP1	TFAM	0.566116	3.67517e-33
G3BP1	THG1L	0.606243	5.30978e-39
G3BP1	THUMPD1	0.600972	3.46481e-38
G3BP1	TIPIN	0.536076	2.76701e-29
G3BP1	TMED7	0.612455	5.56397e-40
G3BP1	TMPO	0.636583	5.31316e-44
G3BP1	TRA2B	0.600465	4.14105e-38
G3BP1	TRAPPC13	0.534126	4.79142e-29
G3BP1	TTC27	0.60707	3.94294e-39
G3BP1	UBA6	0.66899	5.33268e-50
G3BP1	UBE2G1	0.53895	1.22422e-29
G3BP1	UBE2N	0.510743	2.64296e-26
G3BP1	UBLCP1	0.557024	6.03153e-32
G3BP1	UBR5	0.514148	1.08623e-26
G3BP1	UBXN2B	0.536885	2.20119e-29
G3BP1	UHRF1	0.617536	8.46699e-41
G3BP1	UMPS	0.583187	1.51209e-35
G3BP1	USP1	0.644736	1.9256e-45
G3BP1	UTP15	0.757005	6.30887e-71
G3BP1	VCPIP1	0.623259	9.74288e-42
G3BP1	VMA21	0.558692	3.63269e-32
G3BP1	VRK1	0.53612	2.73268e-29
G3BP1	WDHD1	0.619264	4.42722e-41
G3BP1	WDR12	0.553209	1.90195e-31
G3BP1	WDR36	0.76363	7.27933e-73
G3BP1	WDR43	0.650668	1.61574e-46
G3BP1	XPO1	0.635785	7.31227e-44
G3BP1	XRCC5	0.621973	1.58972e-41
G3BP1	ZNF638	0.516554	5.76048e-27
G3BP1	ZWILCH	0.608291	2.53747e-39
HNRNPA2B1	ABCE1	0.54342	3.38951e-30
HNRNPA2B1	ACP1	0.565674	4.2199e-33
HNRNPA2B1	ADNP	0.558269	4.13267e-32
HNRNPA2B1	AHSA1	0.521364	1.59637e-27
HNRNPA2B1	AK2	0.611082	9.2005e-40
HNRNPA2B1	ALYREF	0.563588	8.07037e-33
HNRNPA2B1	AMD1	0.516964	5.16721e-27
HNRNPA2B1	ANAPC1	0.593281	5.02775e-37
HNRNPA2B1	ANP32E	0.633929	1.53117e-43
HNRNPA2B1	ARHGAP11A	0.765662	1.79893e-73
HNRNPA2B1	ASPM	0.72989	1.33123e-63
HNRNPA2B1	ATAD2	0.640444	1.11815e-44
HNRNPA2B1	ATIC	0.610025	1.35235e-39
HNRNPA2B1	AUNIP	0.602772	1.83271e-38
HNRNPA2B1	AVL9	0.570822	8.34533e-34
HNRNPA2B1	AZIN1	0.522825	1.0766e-27
HNRNPA2B1	BRIP1	0.662781	8.59453e-49
HNRNPA2B1	BUB1	0.728733	2.61208e-63
HNRNPA2B1	BUB1B	0.748258	1.84078e-68
HNRNPA2B1	BUB3	0.585807	6.32155e-36
HNRNPA2B1	BZW2	0.554476	1.30074e-31
HNRNPA2B1	CACYBP	0.574382	2.67607e-34
HNRNPA2B1	CAD	0.55312	1.95304e-31
HNRNPA2B1	CBX3	0.753368	6.87669e-70
HNRNPA2B1	CCDC138	0.585149	7.8762e-36
HNRNPA2B1	CCNA2	0.678984	5.26008e-52
HNRNPA2B1	CCNB1	0.641091	8.5908e-45
HNRNPA2B1	CCNB2	0.746238	6.60616e-68
HNRNPA2B1	CCT3	0.502747	2.05125e-25
HNRNPA2B1	CCT4	0.652147	8.63537e-47
HNRNPA2B1	CCT7	0.561334	1.61817e-32
HNRNPA2B1	CCT8	0.585177	7.80163e-36
HNRNPA2B1	CDC20	0.523013	1.02305e-27
HNRNPA2B1	CDC23	0.58309	1.56146e-35
HNRNPA2B1	CDC25A	0.685592	2.24055e-53
HNRNPA2B1	CDC45	0.635528	8.10173e-44
HNRNPA2B1	CDCA4	0.561948	1.33956e-32
HNRNPA2B1	CDCA5	0.647969	5.0234e-46
HNRNPA2B1	CDK1	0.674926	3.50826e-51
HNRNPA2B1	CDK5RAP1	0.562149	1.25924e-32
HNRNPA2B1	CENPA	0.624823	5.35266e-42
HNRNPA2B1	CENPE	0.584279	1.05241e-35
HNRNPA2B1	CENPN	0.661803	1.32407e-48
HNRNPA2B1	CHAF1A	0.663533	6.16169e-49
HNRNPA2B1	CHD1	0.524847	6.22117e-28
HNRNPA2B1	CHEK1	0.684465	3.86058e-53
HNRNPA2B1	CKS2	0.542506	4.41467e-30
HNRNPA2B1	CNOT6	0.642324	5.19162e-45
HNRNPA2B1	COA7	0.591691	8.66418e-37
HNRNPA2B1	CPSF2	0.603352	1.49187e-38
HNRNPA2B1	CPSF3	0.620227	3.0801e-41
HNRNPA2B1	CSE1L	0.627074	2.24825e-42
HNRNPA2B1	CSNK2A1	0.50763	5.90677e-26
HNRNPA2B1	DDX18	0.637041	4.42065e-44
HNRNPA2B1	DDX21	0.570481	9.30166e-34
HNRNPA2B1	DEK	0.687371	9.443e-54
HNRNPA2B1	DEPDC1	0.591061	1.07399e-36
HNRNPA2B1	DHX9	0.727978	4.04677e-63
HNRNPA2B1	DKC1	0.636873	4.72966e-44
HNRNPA2B1	DLGAP5	0.730655	8.51249e-64
HNRNPA2B1	DNMT1	0.596163	1.86061e-37
HNRNPA2B1	DTL	0.689255	3.7555e-54
HNRNPA2B1	DTYMK	0.529842	1.58056e-28
HNRNPA2B1	E2F7	0.551968	2.75426e-31
HNRNPA2B1	ECT2	0.570841	8.29692e-34
HNRNPA2B1	EFTUD2	0.545271	1.98038e-30
HNRNPA2B1	EIF2S1	0.529245	1.86422e-28
HNRNPA2B1	EIF2S2	0.564718	5.68381e-33
HNRNPA2B1	EIF3B	0.574639	2.46397e-34
HNRNPA2B1	EIF4A3	0.524589	6.67462e-28
HNRNPA2B1	EXO1	0.656469	1.35626e-47
HNRNPA2B1	EXOSC2	0.576412	1.39034e-34
HNRNPA2B1	EZH2	0.689162	3.93173e-54
HNRNPA2B1	FAM136A	0.589629	1.74674e-36
HNRNPA2B1	FBXO5	0.686866	1.20713e-53
HNRNPA2B1	FEN1	0.677249	1.18822e-51
HNRNPA2B1	FUS	0.708809	1.70087e-58
HNRNPA2B1	GART	0.605739	6.36182e-39
HNRNPA2B1	GEMIN2	0.500779	3.36874e-25
HNRNPA2B1	GGCT	0.528189	2.49391e-28
HNRNPA2B1	GINS1	0.640569	1.06261e-44
HNRNPA2B1	GINS3	0.576693	1.26964e-34
HNRNPA2B1	GMEB1	0.57225	5.29807e-34
HNRNPA2B1	GMEB2	0.505422	1.03969e-25
HNRNPA2B1	GMPS	0.624158	6.90823e-42
HNRNPA2B1	GNL3	0.604515	9.85626e-39
HNRNPA2B1	GSTCD	0.616395	1.29616e-40
HNRNPA2B1	GTF3C2	0.585077	8.06661e-36
HNRNPA2B1	HAT1	0.61646	1.26472e-40
HNRNPA2B1	HAUS6	0.593798	4.20946e-37
HNRNPA2B1	HELLS	0.725534	1.65406e-62
HNRNPA2B1	HJURP	0.673192	7.81992e-51
HNRNPA2B1	HMGB2	0.687866	7.4164e-54
HNRNPA2B1	HMMR	0.664904	3.34709e-49
HNRNPA2B1	HNRNPA3	0.710116	8.46151e-59
HNRNPA2B1	HNRNPAB	0.549079	6.48639e-31
HNRNPA2B1	HNRNPD	0.742263	7.8786e-67
HNRNPA2B1	HNRNPDL	0.618425	6.06941e-41
HNRNPA2B1	HNRNPF	0.604233	1.09018e-38
HNRNPA2B1	HNRNPM	0.759797	9.79357e-72
HNRNPA2B1	HNRNPU	0.803781	3.84045e-86
HNRNPA2B1	HSPA4	0.592952	5.62814e-37
HNRNPA2B1	HSPA9	0.583415	1.40218e-35
HNRNPA2B1	HSPD1	0.628386	1.35131e-42
HNRNPA2B1	HTATSF1	0.53746	1.8702e-29
HNRNPA2B1	ILF2	0.565458	4.51376e-33
HNRNPA2B1	ILF3	0.67369	6.2149e-51
HNRNPA2B1	ITGB3BP	0.665083	3.09096e-49
HNRNPA2B1	KHDRBS1	0.697423	6.3504e-56
HNRNPA2B1	KIF11	0.75753	4.45372e-71
HNRNPA2B1	KIF14	0.762545	1.52677e-72
HNRNPA2B1	KIF15	0.750211	5.29062e-69
HNRNPA2B1	KIF18A	0.703716	2.4913e-57
HNRNPA2B1	KIF18B	0.746957	4.1964e-68
HNRNPA2B1	KIF20A	0.585836	6.26036e-36
HNRNPA2B1	KIF2A	0.559845	2.55464e-32
HNRNPA2B1	KNSTRN	0.679549	4.02856e-52
HNRNPA2B1	KPNA2	0.628552	1.26678e-42
HNRNPA2B1	KPNA3	0.568321	1.84063e-33
HNRNPA2B1	LARP1	0.631022	4.82443e-43
HNRNPA2B1	LMNB1	0.703573	2.68364e-57
HNRNPA2B1	LMNB2	0.64427	2.33412e-45
HNRNPA2B1	LONP1	0.533356	5.945e-29
HNRNPA2B1	LRR1	0.597432	1.19731e-37
HNRNPA2B1	LSM5	0.605364	7.27628e-39
HNRNPA2B1	LYAR	0.527935	2.6741e-28
HNRNPA2B1	MAD2L1	0.69468	2.53768e-55
HNRNPA2B1	MAPRE1	0.51134	2.26307e-26
HNRNPA2B1	MCM10	0.639775	1.46707e-44
HNRNPA2B1	MCM2	0.621712	1.75554e-41
HNRNPA2B1	MCM4	0.678638	6.19226e-52
HNRNPA2B1	MCM5	0.566606	3.15368e-33
HNRNPA2B1	MCM6	0.65383	4.21569e-47
HNRNPA2B1	MCM8	0.556795	6.46411e-32
HNRNPA2B1	MED6	0.572521	4.85919e-34
HNRNPA2B1	MIS18A	0.525055	5.87882e-28
HNRNPA2B1	MPHOSPH10	0.567038	2.75378e-33
HNRNPA2B1	MRPL3	0.528814	2.09943e-28
HNRNPA2B1	MRPL30	0.632598	2.59268e-43
HNRNPA2B1	MRPL42	0.50008	4.01423e-25
HNRNPA2B1	MRPL44	0.527871	2.72151e-28
HNRNPA2B1	MRPS9	0.542468	4.46236e-30
HNRNPA2B1	MSH2	0.69405	3.48127e-55
HNRNPA2B1	MSH6	0.621524	1.88528e-41
HNRNPA2B1	MTHFD1	0.564693	5.72687e-33
HNRNPA2B1	MTIF2	0.59597	1.98977e-37
HNRNPA2B1	MTPAP	0.544599	2.40805e-30
HNRNPA2B1	NAA15	0.509165	3.97737e-26
HNRNPA2B1	NAE1	0.512425	1.70575e-26
HNRNPA2B1	NASP	0.727658	4.86955e-63
HNRNPA2B1	NCAPG	0.737345	1.59024e-65
HNRNPA2B1	NCBP1	0.585206	7.72695e-36
HNRNPA2B1	NCL	0.720636	2.65317e-61
HNRNPA2B1	NCOA6	0.519726	2.47705e-27
HNRNPA2B1	NDC1	0.685752	2.07325e-53
HNRNPA2B1	NEK2	0.55415	1.43465e-31
HNRNPA2B1	NOC3L	0.545706	1.74422e-30
HNRNPA2B1	NOL10	0.604001	1.18401e-38
HNRNPA2B1	NOLC1	0.569031	1.47162e-33
HNRNPA2B1	NOP58	0.675442	2.76102e-51
HNRNPA2B1	NUDCD1	0.521949	1.36374e-27
HNRNPA2B1	NUP205	0.645018	1.71331e-45
HNRNPA2B1	NUP37	0.561434	1.56937e-32
HNRNPA2B1	NUP62	0.564853	5.44905e-33
HNRNPA2B1	OLA1	0.511094	2.41272e-26
HNRNPA2B1	ORC1	0.674579	4.12077e-51
HNRNPA2B1	PAICS	0.666502	1.63757e-49
HNRNPA2B1	PARPBP	0.676209	1.93204e-51
HNRNPA2B1	PHACTR4	0.522957	1.03886e-27
HNRNPA2B1	PIGU	0.502526	2.169e-25
HNRNPA2B1	PLK4	0.760778	5.06012e-72
HNRNPA2B1	PNPT1	0.652178	8.52078e-47
HNRNPA2B1	POLE2	0.585077	8.06582e-36
HNRNPA2B1	POLR1A	0.576126	1.52507e-34
HNRNPA2B1	POLR1B	0.589905	1.59038e-36
HNRNPA2B1	POLR2D	0.624298	6.54816e-42
HNRNPA2B1	PPAT	0.632321	2.89306e-43
HNRNPA2B1	PPP1R8	0.639744	1.48527e-44
HNRNPA2B1	PRIM1	0.627177	2.15986e-42
HNRNPA2B1	PRIM2	0.751192	2.81641e-69
HNRNPA2B1	PRMT5	0.51337	1.33199e-26
HNRNPA2B1	PSMA3	0.536596	2.38922e-29
HNRNPA2B1	PSMA4	0.553815	1.58618e-31
HNRNPA2B1	PSMC6	0.523995	7.84314e-28
HNRNPA2B1	PTCD3	0.595122	2.66749e-37
HNRNPA2B1	PTGES3	0.660065	2.83991e-48
HNRNPA2B1	PTTG1	0.53708	2.08293e-29
HNRNPA2B1	RAD18	0.534755	4.01575e-29
HNRNPA2B1	RAD51AP1	0.669509	4.21435e-50
HNRNPA2B1	RAD54B	0.567841	2.14022e-33
HNRNPA2B1	RAE1	0.509012	4.13691e-26
HNRNPA2B1	RAN	0.617213	9.55145e-41
HNRNPA2B1	RANBP1	0.593068	5.40834e-37
HNRNPA2B1	RBM12	0.63817	2.80682e-44
HNRNPA2B1	RBM12B	0.532937	6.68445e-29
HNRNPA2B1	RBM14	0.704293	1.84319e-57
HNRNPA2B1	RCC1	0.602738	1.85498e-38
HNRNPA2B1	RNASEH2B	0.513732	1.21144e-26
HNRNPA2B1	RPAP3	0.526424	4.04695e-28
HNRNPA2B1	RPRD1B	0.581533	2.61124e-35
HNRNPA2B1	RRM1	0.68811	6.5821e-54
HNRNPA2B1	RRM2	0.680261	2.87676e-52
HNRNPA2B1	SAFB	0.693754	4.03779e-55
HNRNPA2B1	SERBP1	0.673764	6.00649e-51
HNRNPA2B1	SET	0.644578	2.05542e-45
HNRNPA2B1	SFPQ	0.758082	3.08447e-71
HNRNPA2B1	SMARCC1	0.544944	2.17823e-30
HNRNPA2B1	SMC2	0.712846	1.94331e-59
HNRNPA2B1	SMC4	0.691418	1.29158e-54
HNRNPA2B1	SNRNP40	0.532965	6.63295e-29
HNRNPA2B1	SNRPA	0.639215	1.84078e-44
HNRNPA2B1	SNRPB	0.508851	4.31282e-26
HNRNPA2B1	SNRPE	0.534478	4.34056e-29
HNRNPA2B1	SNW1	0.54997	4.98425e-31
HNRNPA2B1	SPATA5L1	0.583377	1.41992e-35
HNRNPA2B1	SRPK1	0.587949	3.08032e-36
HNRNPA2B1	SRRT	0.678287	7.30151e-52
HNRNPA2B1	SRSF1	0.792886	2.99486e-82
HNRNPA2B1	SRSF3	0.780585	3.96828e-78
HNRNPA2B1	SSRP1	0.632474	2.72318e-43
HNRNPA2B1	STAG2	0.551495	3.17096e-31
HNRNPA2B1	STIP1	0.590222	1.42857e-36
HNRNPA2B1	SUPT16H	0.641185	8.26841e-45
HNRNPA2B1	SUV39H2	0.624588	5.85828e-42
HNRNPA2B1	SYNCRIP	0.662146	1.13816e-48
HNRNPA2B1	TCEA1	0.551663	3.01638e-31
HNRNPA2B1	TCOF1	0.580785	3.34008e-35
HNRNPA2B1	TDP1	0.624257	6.65154e-42
HNRNPA2B1	TFAM	0.654085	3.78036e-47
HNRNPA2B1	THOC2	0.547998	8.91673e-31
HNRNPA2B1	TIPIN	0.63177	3.59511e-43
HNRNPA2B1	TMPO	0.721678	1.47748e-61
HNRNPA2B1	TOP1	0.678568	6.39737e-52
HNRNPA2B1	TPX2	0.647384	6.41434e-46
HNRNPA2B1	TRA2B	0.733269	1.82256e-64
HNRNPA2B1	TTC27	0.524327	7.16723e-28
HNRNPA2B1	TTK	0.673056	8.3235e-51
HNRNPA2B1	TYMS	0.574568	2.52132e-34
HNRNPA2B1	UBA6	0.598909	7.149e-38
HNRNPA2B1	UBAP2L	0.563764	7.64191e-33
HNRNPA2B1	UBE2N	0.52299	1.02967e-27
HNRNPA2B1	UBE2T	0.656167	1.54553e-47
HNRNPA2B1	UHRF1	0.694862	2.31677e-55
HNRNPA2B1	UMPS	0.508605	4.59565e-26
HNRNPA2B1	USP1	0.686703	1.30694e-53
HNRNPA2B1	UTP15	0.590466	1.31467e-36
HNRNPA2B1	VBP1	0.561623	1.48047e-32
HNRNPA2B1	VMA21	0.600502	4.08771e-38
HNRNPA2B1	VRK1	0.603697	1.31948e-38
HNRNPA2B1	WDHD1	0.690423	2.1135e-54
HNRNPA2B1	WDR12	0.531306	1.05326e-28
HNRNPA2B1	WDR36	0.534576	4.22267e-29
HNRNPA2B1	WDR43	0.618867	5.14009e-41
HNRNPA2B1	XPO1	0.759549	1.15648e-71
HNRNPA2B1	XRCC5	0.653863	4.15544e-47
HNRNPA2B1	ZNF638	0.534499	4.31432e-29
HNRNPA2B1	ZWILCH	0.689555	3.2414e-54
HNRNPC	ABCE1	0.630677	5.52328e-43
HNRNPC	ACP1	0.608321	2.5105e-39
HNRNPC	AHCY	0.52827	2.43894e-28
HNRNPC	AHSA1	0.657302	9.45949e-48
HNRNPC	AK2	0.724373	3.2092e-62
HNRNPC	ALYREF	0.66333	6.73966e-49
HNRNPC	AMD1	0.546746	1.28722e-30
HNRNPC	ANAPC1	0.576899	1.18765e-34
HNRNPC	ANP32E	0.509207	3.93382e-26
HNRNPC	APEX1	0.640229	1.21988e-44
HNRNPC	ARHGAP11A	0.661501	1.51191e-48
HNRNPC	ARMC1	0.531131	1.10559e-28
HNRNPC	ASPM	0.593092	5.3653e-37
HNRNPC	ATAD2	0.598505	8.2358e-38
HNRNPC	ATIC	0.675136	3.18173e-51
HNRNPC	AUNIP	0.637141	4.24686e-44
HNRNPC	AZIN1	0.524742	6.40273e-28
HNRNPC	BCCIP	0.544	2.86481e-30
HNRNPC	BRIP1	0.640242	1.2138e-44
HNRNPC	BUB1	0.687804	7.64471e-54
HNRNPC	BUB1B	0.683967	4.90647e-53
HNRNPC	BUB3	0.648383	4.22499e-46
HNRNPC	C1QBP	0.701732	6.97965e-57
HNRNPC	CACYBP	0.682959	7.95794e-53
HNRNPC	CAD	0.565256	4.80615e-33
HNRNPC	CBX3	0.595032	2.7522e-37
HNRNPC	CCDC138	0.555925	8.40851e-32
HNRNPC	CCNA2	0.764967	2.90571e-73
HNRNPC	CCNB1	0.733315	1.77407e-64
HNRNPC	CCNB2	0.710946	5.41996e-59
HNRNPC	CCT3	0.692968	5.97961e-55
HNRNPC	CCT4	0.753497	6.32174e-70
HNRNPC	CCT7	0.77249	1.47415e-75
HNRNPC	CCT8	0.770795	4.93386e-75
HNRNPC	CDC20	0.635506	8.17323e-44
HNRNPC	CDC23	0.686181	1.68421e-53
HNRNPC	CDC25A	0.725027	2.21006e-62
HNRNPC	CDC45	0.687292	9.81193e-54
HNRNPC	CDCA4	0.713708	1.21722e-59
HNRNPC	CDCA5	0.691027	1.56772e-54
HNRNPC	CDK1	0.625475	4.16709e-42
HNRNPC	CDKN3	0.511672	2.07576e-26
HNRNPC	CENPA	0.56019	2.29912e-32
HNRNPC	CENPN	0.637704	3.38614e-44
HNRNPC	CHAF1A	0.697494	6.12695e-56
HNRNPC	CHEK1	0.700322	1.4437e-56
HNRNPC	CKS2	0.574227	2.81283e-34
HNRNPC	CLPP	0.548911	6.81597e-31
HNRNPC	CLUH	0.550562	4.18311e-31
HNRNPC	CNOT6	0.582325	2.01095e-35
HNRNPC	COA7	0.65326	5.3774e-47
HNRNPC	CPSF2	0.638483	2.47406e-44
HNRNPC	CPSF3	0.660998	1.88698e-48
HNRNPC	CSE1L	0.57266	4.6473e-34
HNRNPC	DDX18	0.575414	1.9196e-34
HNRNPC	DDX21	0.575185	2.06691e-34
HNRNPC	DEK	0.639648	1.54433e-44
HNRNPC	DEPDC1	0.57658	1.31686e-34
HNRNPC	DHX9	0.752552	1.16857e-69
HNRNPC	DKC1	0.595609	2.25401e-37
HNRNPC	DLGAP5	0.722097	1.16662e-61
HNRNPC	DNAAF2	0.645344	1.49714e-45
HNRNPC	DNAJA1	0.586852	4.45494e-36
HNRNPC	DNAJA3	0.530022	1.5039e-28
HNRNPC	DNMT1	0.591542	9.11362e-37
HNRNPC	DTL	0.743563	3.52096e-67
HNRNPC	DTYMK	0.53672	2.30671e-29
HNRNPC	E2F7	0.521337	1.60772e-27
HNRNPC	ECT2	0.528508	2.28382e-28
HNRNPC	EFTUD2	0.633577	1.76043e-43
HNRNPC	EIF2S1	0.696371	1.08219e-55
HNRNPC	EIF3B	0.50653	7.83308e-26
HNRNPC	EIF4A3	0.702464	4.77718e-57
HNRNPC	ENO1	0.570251	1.00027e-33
HNRNPC	EXO1	0.686558	1.40247e-53
HNRNPC	EXOSC2	0.671646	1.59031e-50
HNRNPC	EZH2	0.674219	4.8666e-51
HNRNPC	FAM136A	0.592026	7.72553e-37
HNRNPC	FARSB	0.520074	2.25672e-27
HNRNPC	FBXO5	0.715334	5.00907e-60
HNRNPC	FEN1	0.701995	6.09205e-57
HNRNPC	FUS	0.642953	4.0127e-45
HNRNPC	GART	0.682898	8.19504e-53
HNRNPC	GEMIN2	0.619348	4.2899e-41
HNRNPC	GEMIN4	0.633373	1.90839e-43
HNRNPC	GEMIN5	0.593234	5.10881e-37
HNRNPC	GINS1	0.540295	8.33517e-30
HNRNPC	GINS3	0.685944	1.88947e-53
HNRNPC	GMEB1	0.584745	9.00998e-36
HNRNPC	GMPS	0.667553	1.02067e-49
HNRNPC	GNL3	0.615558	1.76934e-40
HNRNPC	GRPEL2	0.526688	3.76453e-28
HNRNPC	GSTCD	0.637597	3.53551e-44
HNRNPC	GTF2F1	0.575049	2.15964e-34
HNRNPC	GTF3C2	0.563787	7.58794e-33
HNRNPC	HAT1	0.70219	5.50552e-57
HNRNPC	HAUS6	0.600736	3.76509e-38
HNRNPC	HELLS	0.61619	1.39847e-40
HNRNPC	HJURP	0.613735	3.47298e-40
HNRNPC	HMGB2	0.664101	4.78647e-49
HNRNPC	HMMR	0.646496	9.28359e-46
HNRNPC	HNRNPA3	0.653467	4.92228e-47
HNRNPC	HNRNPAB	0.595227	2.57263e-37
HNRNPC	HNRNPD	0.714768	6.82743e-60
HNRNPC	HNRNPDL	0.526142	4.37107e-28
HNRNPC	HNRNPF	0.723447	5.43417e-62
HNRNPC	HNRNPM	0.765156	2.55061e-73
HNRNPC	HNRNPU	0.725915	1.32956e-62
HNRNPC	HSPA4	0.671944	1.38723e-50
HNRNPC	HSPA9	0.625266	4.5149e-42
HNRNPC	HSPD1	0.628788	1.15534e-42
HNRNPC	ILF2	0.707036	4.35742e-58
HNRNPC	ILF3	0.671575	1.64302e-50
HNRNPC	ISOC1	0.562423	1.15698e-32
HNRNPC	ITGB3BP	0.630146	6.79877e-43
HNRNPC	KATNA1	0.518948	3.04904e-27
HNRNPC	KHDRBS1	0.826098	6.15644e-95
HNRNPC	KIF11	0.700084	1.63136e-56
HNRNPC	KIF14	0.630105	6.90922e-43
HNRNPC	KIF15	0.687582	8.51774e-54
HNRNPC	KIF18A	0.630824	5.21296e-43
HNRNPC	KIF18B	0.62016	3.15877e-41
HNRNPC	KIF20A	0.617073	1.00631e-40
HNRNPC	KIF2A	0.587136	4.05021e-36
HNRNPC	KNSTRN	0.67936	4.40589e-52
HNRNPC	KPNA2	0.694473	2.81628e-55
HNRNPC	KPNA3	0.512758	1.56345e-26
HNRNPC	LARP1	0.598898	7.17766e-38
HNRNPC	LMNB1	0.766714	8.67242e-74
HNRNPC	LMNB2	0.700785	1.13777e-56
HNRNPC	LONP1	0.605031	8.19791e-39
HNRNPC	LRR1	0.663814	5.43703e-49
HNRNPC	LYAR	0.529611	1.68475e-28
HNRNPC	MAD2L1	0.713666	1.24523e-59
HNRNPC	MCM10	0.649424	2.72951e-46
HNRNPC	MCM2	0.707687	3.08781e-58
HNRNPC	MCM4	0.702281	5.2524e-57
HNRNPC	MCM5	0.692626	7.09058e-55
HNRNPC	MCM6	0.748251	1.84888e-68
HNRNPC	MED6	0.567887	2.1095e-33
HNRNPC	METTL17	0.626532	2.77242e-42
HNRNPC	MIPEP	0.503504	1.69336e-25
HNRNPC	MIS18A	0.500542	3.57485e-25
HNRNPC	MRPL18	0.509625	3.53128e-26
HNRNPC	MRPL22	0.552654	2.24522e-31
HNRNPC	MRPL3	0.612231	6.03944e-40
HNRNPC	MRPL30	0.612958	4.62396e-40
HNRNPC	MRPL42	0.604021	1.17583e-38
HNRNPC	MRPL44	0.731488	5.21825e-64
HNRNPC	MRPL9	0.544246	2.66752e-30
HNRNPC	MRPS23	0.556674	6.70542e-32
HNRNPC	MRPS28	0.585715	6.51904e-36
HNRNPC	MRPS9	0.559455	2.87808e-32
HNRNPC	MSH2	0.670418	2.78683e-50
HNRNPC	MSH6	0.677593	1.01126e-51
HNRNPC	MTHFD1	0.713364	1.46736e-59
HNRNPC	MTIF2	0.536186	2.68296e-29
HNRNPC	MTPAP	0.525848	4.73592e-28
HNRNPC	NAA15	0.561922	1.35055e-32
HNRNPC	NAE1	0.609917	1.40694e-39
HNRNPC	NASP	0.700305	1.45645e-56
HNRNPC	NCAPG	0.738914	6.1421e-66
HNRNPC	NCBP1	0.622402	1.35032e-41
HNRNPC	NCL	0.740865	1.86331e-66
HNRNPC	NDC1	0.713678	1.23684e-59
HNRNPC	NEK2	0.539223	1.13248e-29
HNRNPC	NIFK	0.555006	1.10926e-31
HNRNPC	NOC3L	0.615948	1.5307e-40
HNRNPC	NOL10	0.614206	2.91948e-40
[truncated: 2,659 more rows]

## Sheet: S5
Table S5 Prognostic of m6A regulator–related genes from Meta-cohort using a univariate Cox regression model.
Gene	HR	Pvalue	HR.95L	HR.95H
A2M	1.32191	1.12293e-05	0.0635412	4.39204
AAR2	1.48964	0.00186952	0.128137	3.11021
ABCC9	1.12459	0.0512043	0.060221	1.94976
ABCE1	0.850867	0.267521	0.145654	-1.10879
ABCF1	1.33908	0.0327362	0.136741	2.1353
ABI2	1.46626	0.000471894	0.109465	3.49622
ABI3BP	1.00608	0.762953	0.0200858	0.301605
ABL1	1.39114	0.00122104	0.102081	3.23392
ACACB	1.07895	0.203598	0.059768	1.27137
ACAD11	1.24382	0.0120591	0.0869145	2.51041
ACOT8	1.13296	0.23997	0.106232	1.17506
ACP1	0.956495	0.726849	0.127331	-0.34932
ACTN1	1.36777	1.07878e-05	0.0711648	4.40075
ACTR5	1.4657	0.00511878	0.136574	2.79946
ACVR1B	1.08079	0.487072	0.111798	0.694973
ADAM33	1.11592	0.0164568	0.0457251	2.39862
ADAMTS1	1.08379	0.00770541	0.0301952	2.66471
ADAMTS9-AS2	1.09507	0.0734219	0.0507328	1.7902
ADAMTSL3	1.1158	0.00211243	0.0356438	3.07395
ADARB1	1.16015	0.00499922	0.0529182	2.80708
ADCY9	1.57527	6.17804e-05	0.11344	4.00591
ADD1	1.37526	0.0116496	0.126315	2.52258
ADH5	1.17266	0.202954	0.125098	1.27318
ADNP	1.4263	0.0340377	0.167523	2.11962
AFF1	1.2221	0.21453	0.161593	1.24121
AGGF1	0.828468	0.302758	0.182601	-1.03054
AHCY	1.16423	0.13304	0.101222	1.50222
AHNAK	1.21692	0.00889795	0.0750475	2.61595
AHSA1	0.74818	0.0480823	0.14677	-1.97664
AK2	0.906194	0.576091	0.176177	-0.559104
AKAP11	1.68526	0.000163048	0.138429	3.77031
AKT3	1.29318	3.27785e-06	0.0552598	4.65259
ALYREF	0.738761	0.00808158	0.114315	-2.64864
AMD1	0.723575	0.0446141	0.161109	-2.00827
AMOTL1	1.2934	3.21249e-07	0.0503424	5.11053
ANAPC1	1.06262	0.690518	0.152539	0.398152
ANGPTL2	1.18061	0.000674036	0.0488349	3.39993
ANK2	1.04775	0.0821101	0.0268307	1.73857
ANKFY1	1.09098	0.529658	0.138539	0.628528
ANKRD46	1.06179	0.640044	0.128201	0.467637
ANKRD50	1.50599	5.31907e-05	0.10132	4.04115
ANKS1A	1.45553	0.00109243	0.114948	3.26557
ANP32E	0.916012	0.509943	0.133134	-0.658927
ANTXR2	1.12112	0.00449331	0.0402371	2.84128
ANXA6	1.2639	4.302e-05	0.0572536	4.09063
AOC3	1.05427	0.00886037	0.0201895	2.6174
AP1S2	1.31197	2.29117e-06	0.0574561	4.72588
APBB1	1.24683	2.20442e-06	0.0466021	4.73372
APC	0.974809	0.847611	0.132769	-0.192168
APEX1	1.18944	0.267069	0.156316	1.10984
AR	1.15226	0.00501336	0.0505058	2.80617
ARFGAP1	1.30821	0.0230038	0.118177	2.27337
ARFGEF1	1.0614	0.673576	0.141455	0.421245
ARFGEF2	1.1978	0.235982	0.152295	1.18509
ARHGAP10	1.41248	1.69942e-05	0.0802917	4.30111
ARHGAP11A	0.829978	0.00671955	0.0687552	-2.71043
ARHGAP20	1.1226	0.0682768	0.0634304	1.82318
ARHGAP31	1.20797	0.0245593	0.084039	2.24826
ARHGEF17	1.18754	6.8347e-06	0.0382077	4.49877
ARHGEF25	1.12953	0.000249739	0.0332566	3.66253
ARID3A	1.04635	0.519233	0.070303	0.644529
ARMC1	1.15316	0.419547	0.176543	0.807207
ARMCX2	1.24732	3.37541e-06	0.0475618	4.64654
ARMCX4	1.35218	0.000507008	0.0867749	3.47703
ASB1	1.28388	0.0346843	0.118316	2.11202
ASPM	0.819123	0.00431293	0.0699014	-2.85432
ASXL1	1.47086	0.00207129	0.125283	3.07982
ATAD2	0.876043	0.100446	0.0805628	-1.6427
ATG12	1.12333	0.465448	0.159329	0.729905
ATIC	1.03371	0.824219	0.149246	0.222122
ATL1	1.22804	0.00222141	0.0671556	3.05891
ATP11A	1.04057	0.676906	0.0954488	0.416689
ATP2B4	1.10175	0.0116078	0.0383924	2.52385
ATP6V1C1	1.23389	0.10829	0.130873	1.60593
ATP8B2	1.27576	3.26527e-05	0.0586264	4.15413
ATXN1	1.66556	1.27651e-07	0.096581	5.28219
ATXN1L	1.688	0.000323203	0.145593	3.59596
ATXN3	1.41815	0.02813	0.159125	2.19547
AUNIP	0.905949	0.197025	0.0765632	-1.29007
AVL9	1.05173	0.730375	0.146347	0.344627
AZIN1	1.01766	0.909015	0.15319	0.114281
BACE1	1.49577	2.48563e-05	0.0955007	4.2161
BAG2	1.08127	0.0116179	0.0309644	2.52354
BAP1	1.0027	0.985809	0.151668	0.0177864
BBS7	0.81947	0.0941143	0.118929	-1.67408
BCCIP	0.756729	0.0926874	0.165785	-1.68139
BCL2	1.20159	0.0444799	0.0913881	2.00954
BCL2L2	1.76656	0.0323917	0.265961	2.13954
BDP1	1.20241	0.280592	0.170835	1.07899
BHMT2	1.15097	0.000366362	0.0394606	3.5632
BICC1	1.32411	1.59623e-07	0.0535648	5.2411
BLCAP	1.26659	0.035775	0.112564	2.09948
BMPR1A	1.11528	0.254925	0.0958385	1.13847
BMPR2	1.81666	7.7844e-06	0.133527	4.47103
BNC2	1.12417	0.00363646	0.0402473	2.90809
BNIP2	1.41011	0.000171137	0.0914454	3.7582
BOC	1.11397	0.000328388	0.0300486	3.59181
BRIP1	0.816238	0.0189427	0.0865269	-2.34666
BUB1	0.822092	0.00897894	0.0749768	-2.61286
BUB1B	0.865039	0.03922	0.0703152	-2.06187
BUB3	0.735925	0.0872603	0.179311	-1.71003
BVES	1.23596	1.75938e-05	0.0493426	4.29342
BZW2	0.872376	0.280948	0.126633	-1.07819
C14orf132	1.07292	0.00679268	0.0260035	2.70684
C14orf28	1.23971	0.0116734	0.0852063	2.52187
C1orf198	1.47871	5.27456e-07	0.0779839	5.01605
C1orf216	1.53731	2.09696e-05	0.101081	4.25431
C1QBP	0.749334	0.00692864	0.106868	-2.70025
C20orf194	1.31586	1.14039e-05	0.0625444	4.38868
C21orf91	1.13526	0.235806	0.107011	1.18553
C3orf18	1.13716	0.00284093	0.0430667	2.98445
C4orf3	1.38831	0.00220191	0.107164	3.06155
C8orf33	1.05476	0.595463	0.100418	0.530936
CACNA1C	1.22039	0.00190642	0.0641572	3.10444
CACYBP	0.739013	0.0231549	0.133182	-2.27087
CAD	1.07755	0.449757	0.0988237	0.755819
CAND2	1.15044	0.000459747	0.0400047	3.50318
CBX3	0.781048	0.206821	0.19576	-1.26236
CBX6	1.41386	3.19021e-08	0.0626191	5.53066
CBX7	1.17947	0.00275478	0.0551355	2.99385
CC2D2A	1.25397	0.000119854	0.0588368	3.84642
CCDC102A	1.14519	0.00273176	0.0452434	2.99641
CCDC138	0.755086	0.00454914	0.0990097	-2.83734
CCDC50	1.81926	8.60491e-08	0.111773	5.35396
CCDC69	1.03997	0.111892	0.0246541	1.58975
CCDC92	1.58443	1.24211e-06	0.0949153	4.8488
CCNA2	0.738362	7.12494e-05	0.0763634	-3.97207
CCNB1	0.817527	0.00407438	0.0701417	-2.87235
CCNB2	0.86042	0.0429587	0.074272	-2.02411
CCSER2	1.33374	0.00528971	0.103265	2.78884
CCT3	0.877917	0.405923	0.156666	-0.83109
CCT4	1.01148	0.956509	0.209237	0.0545353
CCT7	0.898889	0.527604	0.168753	-0.631668
CCT8	0.738427	0.100064	0.184387	-1.64454
CD81	1.39967	0.00124143	0.104124	3.22919
CDADC1	1.35236	0.0147581	0.123796	2.43826
CDC20	0.927302	0.246097	0.0650725	-1.15988
CDC23	1.02848	0.864365	0.164414	0.17082
CDC25A	0.81658	0.00268215	0.0674987	-3.002
CDC42EP3	1.25825	1.49845e-06	0.0477444	4.81144
CDC45	0.917011	0.121628	0.055967	-1.54797
CDCA4	0.841335	0.185228	0.130405	-1.32483
CDCA5	0.908972	0.308417	0.0937024	-1.01855
CDK1	0.860501	0.0346887	0.0711373	-2.11197
CDK5RAP1	1.10864	0.473594	0.143911	0.716644
CDK8	1.24971	0.0450803	0.111238	2.0039
CDKN3	0.87531	0.0854397	0.0774305	-1.71996
CDON	1.14952	0.00615078	0.0508609	2.73963
CELF2	1.17654	0.00413944	0.0566991	2.86734
CENPA	0.873162	0.0831706	0.0782843	-1.73258
CENPE	0.83423	0.0155236	0.0748974	-2.41993
CENPN	0.884333	0.152565	0.0859271	-1.43053
CEP112	1.33177	0.00019799	0.0769867	3.72157
CEP120	1.04135	0.77759	0.143443	0.282461
CEP63	1.44901	0.0122238	0.148021	2.50562
CEP68	1.30252	0.000334415	0.0736821	3.58707
CETN2	1.40232	0.00187497	0.108746	3.10935
CHAF1A	0.675276	0.00833178	0.14882	-2.63832
CHD1	1.30782	0.110092	0.167959	1.59778
CHD6	1.66676	2.64229e-05	0.121572	4.20229
CHD9	1.28769	0.0497872	0.128886	1.96179
CHEK1	0.807505	0.0168511	0.0894608	-2.38994
CHEK2	0.860077	0.142637	0.102816	-1.46604
CIPC	1.178	0.168849	0.119059	1.37591
CIRBP	1.25263	0.0243205	0.100019	2.25203
CKMT2-AS1	1.30601	0.00775514	0.100271	2.66255
CKS2	0.785103	0.0121649	0.0964935	-2.50732
CLASP2	1.30895	0.0653539	0.146093	1.84283
CLIC4	1.50921	6.395e-08	0.0761153	5.40739
CLIP3	1.12723	0.000735677	0.0354761	3.37593
CLIP4	1.13931	2.64094e-05	0.031035	4.20241
CLMP	1.06686	0.00806154	0.0244257	2.64948
CLPP	0.803651	0.174693	0.161051	-1.35728
CLUH	0.80408	0.0767461	0.123204	-1.76989
CMYA5	1.38275	0.000321149	0.0900798	3.59761
CNN3	1.27677	0.0011619	0.0752246	3.24807
CNOT6	0.890286	0.527268	0.183828	-0.632181
CNRIP1	1.17774	0.00147467	0.0514518	3.17962
CNTNAP1	1.32397	5.61561e-08	0.0516759	5.43063
COA7	0.801413	0.0549859	0.115362	-1.91899
COL6A1	1.19514	0.00258609	0.059163	3.01308
COL6A2	1.21734	0.000152122	0.0519237	3.78758
COL6A3	1.19335	0.00239381	0.0582135	3.03645
COL8A2	1.19753	6.67352e-05	0.0452053	3.98764
COPS5	0.964117	0.802418	0.146044	-0.250219
CPED1	1.07452	0.011688	0.0285036	2.52143
CPNE1	1.08889	0.3122	0.0842624	1.01062
CPNE3	0.905653	0.499245	0.146666	-0.675678
CPSF2	0.769605	0.0777048	0.148443	-1.76416
CPSF3	0.753743	0.0702522	0.156165	-1.81028
CPXM2	1.13684	0.000220355	0.0347157	3.69446
CRBN	1.28259	0.0455277	0.124455	1.99975
CREBL2	1.48341	0.00218183	0.12869	3.0643
CREBRF	1.41648	0.000337221	0.0971233	3.58489
CRISPLD2	1.2018	0.000518404	0.0529585	3.47106
CRTAP	1.35919	0.000455319	0.0875395	3.50575
CRYBG3	1.05788	0.408591	0.0680858	0.826376
CSDE1	1.54648	0.00859309	0.165908	2.62783
CSE1L	1.12038	0.326619	0.115878	0.980947
CSGALNACT2	1.6154	1.38697e-06	0.0993571	4.82687
CSNK1G3	0.925016	0.612251	0.153778	-0.506863
CSNK2A1	1.15263	0.330927	0.146104	0.972248
CSPG4	1.23766	1.01951e-05	0.0483179	4.41299
CSTF1	0.852992	0.245794	0.136999	-1.16062
CTIF	1.08413	0.370376	0.0901774	0.895769
CTSO	1.18409	0.0290436	0.0774099	2.18289
CUL4B	1.64713	0.0006291	0.145969	3.41875
CYB5R3	1.68043	2.23851e-06	0.109721	4.73061
CYLD	1.20829	0.12149	0.122183	1.54855
CYP2U1	1.28641	0.000312098	0.0698623	3.60505
DAAM1	1.31576	0.00249984	0.0907643	3.02336
DAAM2	1.22478	9.65471e-05	0.0520028	3.89911
DCAF5	1.80943	0.000453854	0.169112	3.50661
DCHS1	1.18537	0.000980849	0.051594	3.29596
DCUN1D4	1.36846	0.0129592	0.126238	2.48489
DDR2	1.11643	0.000447548	0.0313737	3.51033
DDX17	1.92387	0.000587078	0.190352	3.43752
DDX18	1.13554	0.472577	0.176959	0.718293
DDX21	0.846771	0.205968	0.13151	-1.26473
DDX27	1.24266	0.0282562	0.0990366	2.19371
DDX5	2.31523	6.50032e-05	0.2102	3.99387
DEK	0.965666	0.839089	0.172056	-0.20306
DENND5A	1.32124	1.09658e-06	0.0571612	4.87347
DEPDC1	0.798509	0.00135792	0.0702396	-3.20345
DHX9	0.823205	0.182095	0.145803	-1.33433
DIDO1	1.40761	0.0367368	0.163688	2.08868
DIP2C	1.27555	0.000123228	0.0633855	3.83961
DIXDC1	1.12204	0.00254684	0.0381564	3.01772
DKC1	0.823505	0.110152	0.121555	-1.59751
DLC1	1.25044	8.11144e-05	0.0567083	3.94108
DLD	1.05531	0.715236	0.147551	0.364834
DLGAP5	0.809041	0.00152684	0.0668572	-3.16953
DMD	1.08186	0.0205893	0.0339829	2.31543
DMXL1	1.1559	0.223409	0.118999	1.21751
DNAAF2	0.916217	0.408492	0.105864	-0.826551
DNAJA1	0.801504	0.106412	0.137046	-1.61453
DNAJA3	1.12674	0.405023	0.143307	0.832684
DNAJB14	1.00884	0.958189	0.167805	0.0524263
DNAJC18	1.43614	4.25405e-05	0.0884286	4.09323
DNAJC27	1.4034	0.0120029	0.134908	2.51206
DNAJC5	0.997994	0.988958	0.145115	-0.0138399
DNMT1	0.752934	0.0273871	0.128642	-2.20596
DNMT3A	1.47655	0.000213131	0.105244	3.70292
DNMT3B	1.09491	0.247042	0.0783288	1.15756
DOCK11	1.2923	5.83008e-05	0.0637939	4.01958
DOK6	1.225	0.000465329	0.0579841	3.49996
DPM1	1.20197	0.232175	0.153969	1.19477
DPY19L4	1.15375	0.303651	0.139038	1.02863
DPYSL2	1.44694	5.90876e-06	0.0815639	4.52963
DPYSL3	1.10706	4.83859e-05	0.0250303	4.06329
DSTYK	1.56454	0.000631774	0.130967	3.41759
DTL	0.830283	0.0113575	0.0734698	-2.5315
DTWD1	1.05009	0.687702	0.121592	0.401976
DTYMK	0.782104	0.0338439	0.115823	-2.12193
DUSP22	1.49037	9.44534e-05	0.102199	3.90442
DYNC1LI2	1.77067	5.89756e-05	0.14224	4.01687
DZIP1	1.13527	0.0003552	0.0355241	3.57131
E2F7	0.803034	0.00494169	0.078041	-2.81081
ECT2	0.789945	0.00228855	0.0773091	-3.04998
EDNRA	1.26286	1.80982e-05	0.0544377	4.28715
EFTUD2	1.10357	0.519907	0.153145	0.643489
EHBP1	1.44	3.4617e-06	0.0785647	4.64133
EHD2	1.25503	2.24693e-05	0.0535897	4.23883
EID1	1.29974	0.000302285	0.072554	3.61333
EIF2S1	0.856716	0.407581	0.186738	-0.828159
EIF2S2	1.24665	0.189355	0.167971	1.31249
EIF3B	1.08282	0.510018	0.120781	0.65881
EIF4A3	0.9663	0.816323	0.147584	-0.232277
ELF2	1.30709	0.126156	0.175101	1.52944
EMC2	1.27021	0.124503	0.155704	1.53614
EMILIN1	1.13001	0.00427947	0.0427831	2.85679
EML1	1.11785	0.0006671	0.0327407	3.40276
ENO1	0.924527	0.519945	0.121961	-0.64343
ENOX1	1.22371	0.000181384	0.0539291	3.74362
ENOX2	1.45824	0.0163105	0.157055	2.40189
EPHA3	1.11515	0.00242516	0.035939	3.03253
EPM2A	1.16739	0.00966633	0.0598133	2.58754
EPM2AIP1	1.42118	2.87379e-06	0.0751103	4.67964
ERAP1	0.812264	0.0346914	0.0984541	-2.11194
ERCC6L2	1.03014	0.832892	0.140722	0.210995
ERGIC3	1.18237	0.104837	0.103288	1.62184
EVC	1.23163	0.000247723	0.0568513	3.6646
EXO1	0.85176	0.0116287	0.0635899	-2.52322
EXOSC2	0.984861	0.887572	0.1079	-0.141378
EXTL2	1.37018	0.00349638	0.107845	2.92035
EZH1	1.53128	8.64231e-05	0.108538	3.92585
EZH2	0.716864	0.00027406	0.0914812	-3.63866
F8	1.15874	0.00926536	0.05662	2.6021
FAM124A	1.18322	0.0116869	0.0667218	2.52146
FAM136A	0.587631	0.000114018	0.137783	-3.85864
FAM13B	1.30336	0.000750183	0.0786057	3.37055
FAM13C	1.04125	0.23291	0.0338838	1.1929
FAM160B1	1.80425	3.60355e-05	0.142839	4.13153
FAM172A	1.53487	1.48385e-05	0.0989244	4.33107
FAM219B	1.36433	0.00182557	0.0996603	3.11723
FAM228B	1.24269	3.86583e-05	0.0527964	4.11536
FAM229B	1.18768	0.00060459	0.0501533	3.42955
FARSB	0.817349	0.1507	0.140348	-1.43706
FAT4	1.22908	0.000207255	0.0555977	3.71001
FAXC	1.08756	0.00309976	0.028378	2.95767
FAXDC2	1.13341	0.0362053	0.0597868	2.09461
FBN1	1.13544	0.00196705	0.0410396	3.09516
FBXL5	1.37984	0.00942331	0.124009	2.5963
FBXL7	1.18666	0.000203117	0.0460666	3.71511
FBXO30	1.29017	0.00202933	0.0825605	3.08591
FBXO31	1.18094	0.137143	0.111878	1.48652
FBXO32	1.08796	0.0020311	0.027322	3.08565
FBXO5	0.799098	0.0124896	0.0897803	-2.498
FEM1B	1.63037	0.00011642	0.126846	3.85355
FEN1	0.778468	0.0102225	0.0975106	-2.56821
FENDRR	1.17809	0.0378165	0.0789171	2.07684
FER	1.13444	0.164808	0.09081	1.38908
FERMT2	1.13653	1.5158e-05	0.0295807	4.32638
FITM2	1.29141	0.0185715	0.108638	2.35402
FKBP14	1.39167	0.000698442	0.097489	3.39019
FLNA	1.07973	0.0030881	0.0259258	2.95883
FMNL3	1.44608	1.63023e-05	0.0855748	4.31031
FNBP1	1.20477	0.00140773	0.0583415	3.19306
FOXF1	1.08915	0.00828959	0.0323473	2.64004
FOXN3	1.52228	1.9364e-05	0.0983617	4.2721
FOXP2	1.07195	0.0142752	0.0283578	2.45026
FSTL1	1.34284	3.46271e-07	0.057843	5.09635
FUS	1.14789	0.3884	0.159909	0.862522
FYCO1	1.20523	0.0295912	0.0858044	2.17552
FZD1	1.22904	0.00149894	0.0649569	3.17489
GART	0.788054	0.088938	0.140026	-1.70103
GAS7	1.24313	0.00168293	0.0692836	3.14114
GEM	1.08746	0.000689584	0.0247059	3.39369
GEMIN2	1.00556	0.967678	0.136742	0.0405204
GEMIN4	0.787763	0.0330663	0.111932	-2.13128
GEMIN5	1.16776	0.234778	0.13053	1.18814
GET4	1.16941	0.206073	0.123769	1.26444
GGCT	1.02658	0.846696	0.135701	0.193335
GHR	1.062	0.0145594	0.0246224	2.44316
GID4	1.24211	0.0569727	0.1139	1.90352
GID8	1.16003	0.27486	0.13595	1.09194
GINS1	0.870542	0.0502401	0.0708095	-1.95791
GINS3	0.742419	0.00398339	0.103436	-2.87947
GIT2	1.52978	0.00177232	0.135998	3.12595
GJC1	1.21134	3.61029e-06	0.0413862	4.63264
GLI2	1.4999	4.341e-05	0.099155	4.08854
GLI3	1.21682	0.00235079	0.0645112	3.04191
GMEB1	1.02234	0.901259	0.178095	0.124071
GMEB2	1.01716	0.916	0.161357	0.105474
GMPS	0.867025	0.296725	0.136742	-1.04348
GNAL	1.24664	5.18742e-06	0.0483763	4.55706
GNAO1	1.07658	0.0418672	0.0362624	2.03484
GNAZ	1.34773	5.56282e-07	0.0596155	5.00581
GNB4	1.31856	2.93231e-05	0.0661793	4.17866
GNL3	0.770725	0.0409999	0.127438	-2.04353
GNPDA2	1.29778	0.00073928	0.0772398	3.37458
GPALPP1	1.47226	0.000452118	0.110273	3.50763
GPATCH2L	1.81095	5.38476e-05	0.147055	4.03827
GPC6	1.07747	0.137551	0.0502457	1.48497
GPM6B	1.01903	0.435127	0.0241507	0.780449
GPRASP1	1.07617	0.00273685	0.0245031	2.99585
GRPEL2	0.808249	0.158927	0.151123	-1.40869
GSN	1.31078	4.71793e-05	0.0665056	4.06918
GSTCD	0.823826	0.0786408	0.110197	-1.75863
GTF2F1	1.02891	0.869333	0.173263	0.164506
GTF3C2	1.21834	0.335763	0.205169	0.96257
GYG1	1.37915	0.000638583	0.0941432	3.41467
HAT1	0.95243	0.748351	0.15192	-0.320815
HAUS6	0.841127	0.114064	0.109489	-1.58019
HCFC2	1.35508	0.000358234	0.0851359	3.56908
HDAC4	1.19743	0.0228043	0.0791411	2.2767
HECTD2	1.17958	0.00347024	0.0565084	2.92269
HEG1	1.35239	5.20766e-05	0.0746083	4.04611
HELLS	0.777025	0.00216395	0.0822636	-3.06676
HELQ	1.13946	0.353074	0.140585	0.928644
HERC1	1.34596	0.0379835	0.143181	2.07503
HERC2P2	1.23594	0.0287372	0.096855	2.18707
HIPK3	1.40355	0.00197436	0.109567	3.09406
HJURP	0.852222	0.00524136	0.0572776	-2.79181
HMBOX1	1.04426	0.711304	0.117015	0.370106
HMCN1	1.21025	5.11382e-06	0.0418466	4.56006
HMGA2	1.06101	0.187368	0.0449193	1.31841
HMGB2	0.783684	0.0672269	0.133185	-1.83015
HMMR	0.811361	0.00379831	0.072222	-2.89444
HNRNPA3	0.876707	0.521973	0.205498	-0.640307
HNRNPAB	0.770144	0.13328	0.173969	-1.50129
HNRNPD	1.02584	0.919854	0.253565	0.100618
HNRNPDL	1.67696	0.00482825	0.183439	2.81827
HNRNPF	0.899351	0.359777	0.115836	-0.91579
HNRNPM	0.719681	0.0951151	0.197091	-1.66901
HNRNPU	0.750065	0.361059	0.31488	-0.913348
HOXC13	1.01971	0.671827	0.0460771	0.423642
HSPA4	1.01599	0.908256	0.137665	0.115239
HSPA9	0.848839	0.278615	0.151264	-1.08344
HSPD1	0.663679	0.0525624	0.211482	-1.9385
HSPG2	1.2808	1.79352e-05	0.0576998	4.28916
HTATSF1	0.974134	0.8603	0.148908	-0.175992
ICA1L	1.30781	0.00740339	0.100201	2.67813
IFFO1	1.228	0.00275466	0.0686012	2.99387
IGIP	1.32401	0.000794768	0.0836655	3.35461
IL6ST	1.48413	5.52576e-05	0.0979194	4.0322
ILF2	0.938409	0.675887	0.15205	-0.418083
ILF3	0.86502	0.352628	0.156	-0.929503
INPP4A	1.4426	0.000756944	0.108801	3.36808
INPP5A	1.30727	0.0009954	0.0813958	3.29182
IQCJ-SCHIP1	1.10625	0.000480849	0.0289217	3.4912
IRF2BPL	1.534	1.27999e-05	0.0980586	4.3635
ISOC1	0.76392	0.0173399	0.113176	-2.37942
ITCH	1.27123	0.133729	0.16004	1.49956
ITGA1	1.19307	5.95636e-05	0.0439736	4.01453
ITGA7	1.13779	4.03137e-05	0.0314405	4.10567
ITGA9	1.2483	3.19223e-06	0.0476134	4.65805
ITGB3BP	0.807176	0.0893727	0.126104	-1.69872
ITIH5	1.03364	0.238459	0.0280709	1.17885
ITPKB	1.16526	0.0155386	0.063211	2.41958
ITPR1	1.20042	0.001274	0.0566992	3.22177
JAM2	1.05856	0.0455085	0.0284559	1.99992
JAM3	1.18439	7.47194e-05	0.0427253	3.96074
JAZF1	1.44292	1.77517e-07	0.0702233	5.22146
JMY	1.45398	0.000287637	0.103222	3.62619
JPH2	1.15281	0.000113472	0.0368426	3.85982
KANK2	1.15464	0.000196534	0.0386172	3.72343
KATNA1	1.20853	0.185213	0.142964	1.32487
KATNAL1	1.31351	1.89643e-05	0.0637647	4.27675
KCNE4	1.21808	2.49714e-05	0.0468022	4.21506
KCNMA1	1.06367	0.00980623	0.0239022	2.58259
KCNT2	1.15125	0.00202445	0.0456316	3.08662
KCTD10	1.71541	1.26325e-07	0.102128	5.2841
KHDRBS1	1.05886	0.803198	0.229506	0.24921
KIAA0753	1.3278	0.0975607	0.171128	1.6568
KIAA1109	1.54119	0.00732662	0.161303	2.68162
KIDINS220	2.05024	1.23933e-05	0.164272	4.37055
KIF11	0.718118	3.09138e-05	0.07947	-4.16663
KIF14	0.854242	0.028302	0.0718355	-2.19308
KIF15	0.801358	0.00585511	0.0803573	-2.75579
KIF18A	0.783126	0.00207694	0.0793964	-3.079
KIF18B	0.825325	0.0308729	0.0889322	-2.15871
KIF1B	1.67256	8.50161e-06	0.11553	4.45215
KIF20A	0.908879	0.214154	0.0769129	-1.24222
KIF2A	0.90828	0.404425	0.115387	-0.833744
KIF3B	1.2209	0.12063	0.128591	1.55214
KLC1	1.60506	4.40166e-06	0.103053	4.59146
KLF12	1.33641	0.000505994	0.083387	3.47756
KLF9	1.19055	0.00499165	0.0621243	2.80757
KLHL5	1.35187	1.27719e-05	0.0690856	4.36398
KNSTRN	0.844825	0.103386	0.103537	-1.62866
KPNA2	0.720881	0.00443537	0.115021	-2.84541
KPNA3	1.58406	0.00499708	0.16386	2.80722
KPNA5	1.26918	0.00259357	0.0791356	3.01221
LAMA2	1.18879	0.000148948	0.0455955	3.79282
LAMA4	1.31426	9.18796e-06	0.0616118	4.43545
LAMB2	1.20668	0.0020386	0.0609089	3.08455
LAMC1	1.59611	8.66568e-09	0.0812465	5.75497
LAPTM4B	1.20776	0.0465044	0.0948187	1.99079
LARP1	1.1474	0.48016	0.194744	0.706044
LDLRAD4	1.28569	0.000787477	0.0748529	3.35716
LEPR	1.14966	0.00118552	0.0430139	3.24234
LEPROT	2.19478	5.73295e-07	0.157216	5
LIME1	1.09329	0.4776	0.125595	0.710168
LIN28B	1.0626	0.055574	0.0317169	1.91436
LINC00648	1.08508	0.0296616	0.037549	2.17458
LINC01354	1.02206	0.607588	0.0424956	0.513519
LIX1L	1.24739	0.000124532	0.0576099	3.83703
LMNB1	0.804019	0.00254633	0.0722824	-3.01778
LMNB2	0.827027	0.0300493	0.0875424	-2.16944
LNPEP	1.26788	0.0359608	0.113166	2.09737
LONP1	0.774788	0.156028	0.179877	-1.41856
LPP	1.35406	6.12813e-06	0.0670304	4.52192
LRCH1	1.38195	0.00510166	0.115513	2.80054
LRCH2	1.14014	0.000241061	0.0357205	3.67157
LRCH3	1.51548	0.00160392	0.131761	3.15519
LRR1	0.802268	0.0595523	0.116933	-1.88409
LRRC37A2	1.46241	9.49601e-05	0.0973796	3.90312
LSAMP	1.09196	0.0463547	0.0441585	1.99215
LSM14B	0.942179	0.633478	0.124906	-0.476837
LSM5	0.869055	0.377037	0.158879	-0.883369
LTBP1	1.2073	6.0869e-06	0.0416472	4.52335
LTBP4	1.29378	0.00704709	0.0955869	2.69461
LYAR	0.980528	0.879914	0.130158	-0.151079
LYSMD3	1.14858	0.281792	0.128702	1.0763
MACF1	1.67281	1.51116e-07	0.0979786	5.25119
MAD2L1	0.797467	0.0012816	0.0702825	-3.22007
MAGI2	1.23877	9.87761e-06	0.0484456	4.41984
MAGI2-AS3	1.14532	0.00187198	0.04363	3.10983
MAN1C1	1.23206	0.000806304	0.0622832	3.35062
MAP1A	1.33296	6.64229e-05	0.072054	3.98875
MAP1B	1.10208	9.64748e-05	0.0249283	3.89929
MAP3K3	1.52736	0.000345595	0.118358	3.57848
MAP4	1.50241	0.000776579	0.121116	3.36101
MAP6	1.26084	0.000448175	0.0660356	3.50996
MAP7D1	1.54958	1.91479e-05	0.102462	4.2746
MAP7D3	1.20288	0.0142304	0.075354	2.4514
MAPK10	1.1379	0.038374	0.0623809	2.07084
MAPK14	1.36178	0.0407234	0.150899	2.04634
MAPRE1	1.85127	0.000216788	0.166515	3.6986
MARF1	1.5445	0.00125489	0.134745	3.2261
MARVELD1	1.35665	7.72808e-05	0.0771666	3.95268
MBNL1	1.4001	0.00932117	0.129437	2.60004
MCAM	1.39318	3.91358e-06	0.0718357	4.61592
MCC	1.23159	0.00133861	0.0649411	3.20757
MCM10	0.878641	0.0740668	0.0724325	-1.7862
MCM2	0.907754	0.17085	0.0706709	-1.36948
MCM4	0.785727	0.00415874	0.0841442	-2.86586
MCM5	0.928235	0.481855	0.105884	-0.703322
MCM6	0.774259	0.0534471	0.132475	-1.93129
MCM8	0.962809	0.717379	0.104707	-0.361964
MDFIC	1.24183	0.00208862	0.0703822	3.07733
MECP2	1.60881	0.000580835	0.13821	3.44041
MED6	0.896164	0.480915	0.155543	-0.704831
MEF2A	1.77679	3.77508e-07	0.113152	5.07996
MEIS1	1.04661	0.0575227	0.0239882	1.89932
METTL17	1.16377	0.314578	0.150814	1.00566
MFAP4	1.07795	0.000626664	0.0219478	3.4198
MID2	1.38461	7.39878e-06	0.0726078	4.48188
MIER1	0.860659	0.389027	0.174205	-0.861384
MIPEP	0.910522	0.391689	0.109435	-0.856558
MIR100HG	1.0603	0.00248654	0.0193558	3.02497
MIS18A	0.814655	0.0396577	0.0996406	-2.0573
MITF	1.31454	0.000152644	0.0722224	3.78673
MLLT1	1.28624	0.152645	0.175998	1.43025
MMRN2	1.28353	0.00174744	0.0797461	3.1301
MN1	1.11221	0.000653709	0.031204	3.40829
MOAP1	1.53101	6.06952e-05	0.106214	4.01009
MOCS3	1.24559	0.0412067	0.107576	2.04144
MPDZ	1.14479	0.000118663	0.035132	3.84887
MPHOSPH10	1.07705	0.656792	0.167053	0.444347
MPHOSPH8	1.20255	0.22622	0.152415	1.21015
MRAS	1.41306	2.15399e-05	0.0813871	4.2483
MRGBP	1.04028	0.693621	0.100246	0.393945
MRGPRF	1.05927	0.00494981	0.0204887	2.81028
MRPL18	0.946118	0.721855	0.155592	-0.35598
MRPL22	1.02337	0.880051	0.153055	0.150904
MRPL3	0.843472	0.316726	0.170023	-1.00121
MRPL30	0.725919	0.0653457	0.173813	-1.84289
MRPL42	0.804494	0.0995939	0.132098	-1.64683
MRPL44	0.625026	0.000132104	0.122946	-3.8225
MRPL9	1.36509	0.051936	0.160121	1.94366
MRPS23	1.25757	0.110988	0.1438	1.59377
MRPS28	0.987134	0.922	0.132249	-0.0979148
MRPS5	0.761436	0.129521	0.179782	-1.51599
MRPS9	1.01491	0.908808	0.129239	0.114543
MSH2	0.928445	0.420616	0.092189	-0.805353
MSH6	0.951605	0.707362	0.132138	-0.375402
MSN	1.31476	0.000250663	0.0747369	3.66158
MSRB3	1.09778	0.000122569	0.0242895	3.84093
MTDH	0.863191	0.414405	0.180256	-0.816166
MTERF3	1.05491	0.682497	0.130668	0.409059
MTG2	0.892036	0.456736	0.153512	-0.744233
MTHFD1	0.678283	0.00447141	0.136551	-2.84284
MTIF2	0.655544	0.0162655	0.175741	-2.4029
MTMR1	0.93765	0.641921	0.138443	-0.465014
MTPAP	1.06501	0.675819	0.150606	0.418175
MTR	1.3644	0.0249815	0.138608	2.24169
MXRA7	1.15427	5.87357e-05	0.0357082	4.01783
MYADM	1.39567	6.35549e-06	0.0738506	4.5142
MYBL2	0.945827	0.439436	0.0720373	-0.773145
MYLK	1.08825	0.000166941	0.0224661	3.76441
MYO9A	1.43369	1.45857e-05	0.0831065	4.33485
N4BP2L2	1.33954	0.019538	0.125187	2.3351
NAA15	0.842413	0.191287	0.131227	-1.30678
NACAD	1.1421	0.000352622	0.0371844	3.57322
NACC2	1.32521	0.000145106	0.0741115	3.7993
NAE1	0.981261	0.898383	0.148128	-0.127704
NAP1L3	1.11445	2.68989e-05	0.0258112	4.19825
NAP1L5	1.04742	0.248502	0.0401486	1.154
NASP	0.887931	0.377164	0.134591	-0.883134
NAV1	1.32101	0.00183906	0.0893704	3.11506
NBEA	1.08474	0.00270247	0.0271176	2.9997
NBPF1	1.63306	0.000160128	0.129928	3.77481
NCALD	1.15742	0.0125709	0.0585778	2.4957
NCAPG	0.778315	0.000664063	0.0736264	-3.404
NCBP1	0.890242	0.364393	0.128179	-0.907027
NCL	0.880253	0.497839	0.18815	-0.677894
NCOA2	1.05429	0.754108	0.168779	0.313227
NCOA5	1.30422	0.12754	0.174295	1.52387
NCOA6	1.34267	0.0349971	0.139756	2.10839
NCS1	1.20758	0.00394189	0.0654285	2.88277
NDC1	0.759153	0.00636495	0.100995	-2.72836
NEGR1	1.05274	0.0468953	0.0258644	1.98724
NEK1	1.16526	0.159613	0.108751	1.40638
NEK2	0.826469	0.00278034	0.0637214	-2.99103
NEK9	1.29222	0.0178471	0.108224	2.36878
NFASC	1.05867	0.104252	0.0350942	1.62458
NFATC4	1.29651	0.000435157	0.0738181	3.51779
NFIA	1.10184	0.133047	0.0645597	1.50219
NFIC	1.1928	0.0386529	0.0852594	2.06786
NFS1	1.06459	0.632831	0.131003	0.477747
NID1	1.31851	9.51541e-05	0.070851	3.90263
NIFK	0.974513	0.870468	0.158326	-0.163064
NISCH	1.27867	0.00553426	0.08861	2.77417
NKAP	1.1207	0.501588	0.169574	0.671993
NKIRAS1	1.23627	0.0206035	0.0916132	2.31517
NOC3L	0.95031	0.692215	0.128753	-0.395851
NOL10	0.912562	0.573671	0.162621	-0.562653
NOLC1	0.848075	0.21579	0.133128	-1.2378
NOP16	0.750266	0.0233306	0.126689	-2.26798
NOP58	0.863858	0.354888	0.158188	-0.925149
NPR2	1.3761	0.000320517	0.0887271	3.59813
NPTN	2.17969	1.26554e-05	0.178466	4.36598
NR2C2	1.74978	0.0022279	0.182956	3.05804
NR2F1	1.11603	0.00333468	0.0374009	2.93507
NR2F1-AS1	1.16426	0.00122505	0.0470408	3.23298
NR3C1	1.39111	5.60444e-06	0.0726976	4.54079
NRP2	1.16548	2.87508e-05	0.0366067	4.18314
NSDHL	0.923673	0.503909	0.118795	-0.668353
NUDCD1	1.02566	0.802513	0.101306	0.250096
NUP205	0.946988	0.672232	0.128742	-0.423087
NUP35	0.788287	0.103229	0.146	-1.6294
NUP37	0.838314	0.230505	0.147085	-1.19906
NUP62	1.0024	0.98616	0.13837	0.0173473
OGFR	0.847636	0.298896	0.159129	-1.0388
OLA1	0.827526	0.281382	0.175744	-1.07722
ORC1	0.915281	0.14399	0.0605878	-1.46109
OSGIN2	1.03652	0.761894	0.118375	0.302994
OSTM1	1.63107	3.39043e-06	0.105311	4.64563
OTUD6B	0.914603	0.376775	0.100996	-0.883854
OTUD6B-AS1	1.13674	0.21426	0.103198	1.24194
PABPC4L	1.11626	0.00130143	0.0342013	3.21566
PABPC5	1.0897	0.0302162	0.0396354	2.16725
PAFAH1B1	1.51773	0.0308266	0.193217	2.1593
PAICS	0.850827	0.126508	0.105723	-1.52802
PALLD	1.10577	0.0132642	0.0405982	2.4766
PALM2AKAP2	1.46216	4.76742e-07	0.0754484	5.03544
PAM	1.25604	0.00457519	0.0803961	2.83551
PARPBP	0.838743	0.013567	0.071237	-2.46853
PARVA	1.26563	0.000521575	0.067899	3.46942
PBX1	1.12189	0.00220898	0.0375778	3.0606
PBX3	1.1382	0.00828424	0.0490296	2.64026
PBXIP1	1.44528	1.22019e-05	0.0842031	4.37395
PCDHB4	1.20323	0.000142182	0.0486315	3.80434
PCMT1	1.31934	0.119132	0.177829	1.55843
PCMTD1	1.46866	0.000664693	0.112921	3.40374
PCMTD2	1.53017	0.000660642	0.124912	3.40541
PDE2A	1.14976	0.00507764	0.0498031	2.80207
PDE3A	1.11336	0.000187086	0.028743	3.73584
PDE5A	1.11441	0.0396395	0.0526506	2.05749
PDE7B	1.11808	0.0245056	0.0496234	2.24911
PDGFRB	1.30572	1.79526e-05	0.0621965	4.28894
PDRG1	1.1575	0.209365	0.116511	1.25531
PDS5B	1.3347	0.0471334	0.145438	1.9851
PDSS1	0.859294	0.0971325	0.0914113	-1.65892
PDZRN3	1.07679	0.00500649	0.026361	2.80662
PEAK1	1.68049	1.58617e-05	0.12026	4.31637
PEDS1	1.80842	2.30455e-05	0.139957	4.23314
PEG3	1.0792	0.00546435	0.0274347	2.7783
PES1	1.07665	0.539836	0.120472	0.613062
PGGT1B	0.929752	0.595433	0.137176	-0.53098
PGR	1.10789	0.00340829	0.0349874	2.92829
PHACTR4	1.24999	0.19125	0.170738	1.30689
PHAX	1.03029	0.855201	0.163514	0.182487
PHB	0.815894	0.138642	0.1374	-1.48087
PHC1	1.32286	0.000426645	0.07942	3.52303
PHF20	1.41146	0.016468	0.143691	2.39837
PHF21A	1.4899	0.000772818	0.11858	3.36235
PHLDB2	1.21031	2.99191e-05	0.0457285	4.17408
PIGU	1.05952	0.637544	0.122726	0.471135
PIK3R1	1.07285	0.449483	0.0929827	0.756278
PIP5K1C	1.32403	0.000888299	0.084447	3.32371
PITPNB	1.46213	0.00837973	0.144097	2.63637
PITPNM3	1.02247	0.744701	0.0682362	0.325635
PJA2	1.32986	0.00277231	0.0952823	2.99192
PKD2	1.12817	0.000472836	0.0344987	3.49569
PKNOX1	1.40317	0.0337794	0.159576	2.1227
PKNOX2	1.38318	0.000303461	0.0898	3.61233
PLAGL2	1.03015	0.739768	0.0894271	0.332161
PLCL1	1.05107	0.223703	0.0409332	1.21674
PLEKHM3	1.39896	0.00552739	0.121003	2.77458
PLEKHO1	1.08622	0.00805683	0.0312131	2.64968
PLK4	0.79297	0.00621575	0.0847789	-2.73618
PLSCR4	1.1634	8.24508e-05	0.0384415	3.93716
PLXDC2	1.33028	6.61135e-06	0.0633383	4.50583
PNISR	1.23405	0.0258252	0.0943541	2.22883
PNPT1	0.954832	0.689299	0.115607	-0.399806
PODN	1.26745	4.58037e-05	0.0581457	4.07607
POFUT1	1.20114	0.0463886	0.0920106	1.99184
POLE2	0.775411	0.00400455	0.0883877	-2.8778
POLI	1.23835	0.0292166	0.0980392	2.18055
POLR1A	0.892304	0.448424	0.150319	-0.758046
POLR1B	0.724099	0.0572481	0.169783	-1.90141
POLR2D	0.935836	0.630505	0.137864	-0.481017
POU6F1	1.27179	0.00084586	0.0720401	3.33733
PPAT	0.831817	0.120607	0.118631	-1.55223
PPIP5K2	0.772037	0.0339281	0.121986	-2.12093
PPM1F	1.64819	8.10631e-05	0.126783	3.94124
PPP1R12A	1.226	0.0081084	0.0769611	2.64752
PPP1R12C	1.4168	2.63258e-05	0.0828917	4.20312
PPP1R8	1.00528	0.977507	0.18688	0.0281941
PPP2CA	1.26076	0.36664	0.256669	0.902784
PRELP	1.08269	0.00496127	0.0282793	2.80954
PREX2	1.20825	0.0138445	0.076861	2.46127
PRICKLE2	1.1171	0.000268633	0.0303904	3.64381
PRIM1	0.936884	0.480578	0.0924276	-0.705373
PRIM2	0.761152	0.0114495	0.107931	-2.52867
PRKD1	1.27634	2.70384e-08	0.0438873	5.55961
PRKG1	1.2714	5.69973e-06	0.052921	4.53723
PRMT1	1.08851	0.480149	0.120113	0.706063
PRMT2	1.39777	0.0120668	0.133407	2.51018
PRMT5	0.805567	0.105949	0.133737	-1.61667
PRNP	1.29866	0.000298305	0.072256	3.61677
PRPF6	1.49339	0.000224243	0.108684	3.69001
PRPF8	1.14119	0.379993	0.150434	0.877909
PRUNE2	1.04307	0.0438771	0.020923	2.01526
PSIP1	1.07837	0.375228	0.085089	0.886723
PSMA3	0.849423	0.303887	0.158732	-1.02813
PSMA4	0.682647	0.0258328	0.171299	-2.22872
PSMA7	1.16056	0.329575	0.152729	0.974971
PSMC6	0.887786	0.553423	0.200839	-0.592639
PTBP2	1.08874	0.108987	0.0530451	1.60276
PTCD3	1.04952	0.75645	0.155837	0.310146
PTDSS1	1.04113	0.763658	0.134046	0.30068
PTGES3	1.2991	0.299206	0.252062	1.03814
PTGFRN	1.16187	0.164507	0.10793	1.39007
PTPN14	1.47302	2.32019e-06	0.0820007	4.72333
PTPRM	1.35338	2.26829e-06	0.0640039	4.72792
PTPRS	1.13956	0.034628	0.0618386	2.11268
PTTG1	0.796563	0.00581988	0.0824758	-2.75776
PURA	1.71522	2.85992e-05	0.128943	4.18434
PUS7	1.08858	0.421198	0.105515	0.804344
QKI	1.34354	0.000136588	0.0774215	3.81427
RAB23	1.24597	4.81572e-06	0.0480933	4.57266
RAB28	1.03548	0.804941	0.141179	0.246958
RAB2A	1.09478	0.596163	0.170875	0.529927
RAB2B	1.45691	0.000766818	0.111849	3.3645
RAB31	1.23656	3.68131e-05	0.0514546	4.12662
RABEP1	1.46587	0.0179042	0.161536	2.36759
RABGAP1	1.60015	4.33206e-06	0.102311	4.59478
RAD18	0.761998	0.0229563	0.119522	-2.27416
RAD51AP1	0.818249	0.00778605	0.075375	-2.66121
RAD54B	0.905788	0.219192	0.0805335	-1.22868
RAE1	1.15948	0.170219	0.107888	1.3715
RAI2	1.10202	0.00506576	0.0346582	2.80282
RALGAPB	1.59672	0.00561465	0.168967	2.76948
RALY	1.27855	0.0512472	0.126052	1.9494
RAN	0.870351	0.421891	0.172894	-0.803146
RANBP1	0.946213	0.621139	0.111865	-0.494236
RANBP3	1.27464	0.142566	0.165496	1.4663
RAP2C	1.02503	0.888702	0.176623	0.139947
RAPGEF6	1.11287	0.502791	0.159588	0.670105
RB1CC1	1.71818	6.26676e-05	0.13523	4.00253
RBFOX2	1.51069	7.0087e-06	0.0918158	4.49342
RBM12	0.912682	0.665772	0.211521	-0.431957
RBM12B	1.14244	0.355501	0.144122	0.923972
RBM14	0.669424	0.0417348	0.197106	-2.03616
RBM22	0.861345	0.48169	0.212142	-0.703587
RBM43	1.05569	0.430929	0.0688117	0.787603
RBMS3	1.18862	0.000167091	0.0459051	3.76419
RCBTB2	1.31569	0.000654875	0.0805105	3.40781
RCC1	0.821782	0.0396402	0.0953984	-2.05748
RCOR3	1.45505	0.00158553	0.118739	3.15856
RECK	1.18722	0.00670809	0.0633016	2.711
REEP5	1.23807	0.226445	0.176556	1.20957
RERG	1.07318	0.00166504	0.0224614	3.14427
REV3L	1.05644	0.650544	0.121207	0.453006
RGL1	1.20175	0.0031231	0.0621837	2.95535
RGMA	1.24236	0.000265917	0.0595145	3.64642
RHOB	1.19574	0.000317298	0.0496469	3.60075
RHOJ	1.17476	0.00118556	0.049674	3.24233
RHOQ	1.44584	3.24617e-05	0.0887239	4.15547
RILPL1	1.53071	5.85074e-06	0.0939445	4.53171
RINT1	0.741838	0.0653667	0.162054	-1.84274
RIOK2	1.00818	0.955197	0.145088	0.0561812
RIPOR1	1.45414	0.000125267	0.0976162	3.83558
RNASEH2B	0.936627	0.658508	0.148132	-0.441974
RNF114	1.04005	0.797174	0.152796	0.257007
RNF115	1.67681	2.94838e-05	0.123735	4.17742
RNF146	1.70627	1.27949e-05	0.122447	4.36358
RNF150	1.05712	0.0334024	0.0261113	2.12721
RNF180	1.1967	2.7215e-05	0.0427984	4.1956
RNF216	1.47824	0.0113755	0.15443	2.53095
RNF217	1.28553	4.71827e-06	0.0548767	4.57694
ROR2	1.14651	0.00010297	0.0352054	3.88349
RORA	1.37857	1.8414e-05	0.0749537	4.2833
RPAP3	0.925959	0.566309	0.134135	-0.573495
RPN2	1.18305	0.25969	0.149136	1.12713
RPRD1B	1.13193	0.434121	0.158434	0.782158
RRM1	0.687283	0.00144627	0.117733	-3.18525
RRM2	0.785601	0.000881788	0.0725569	-3.32576
RTF2	1.52361	0.0026512	0.140103	3.00553
RTKN	1.04458	0.619154	0.087748	0.49705
RUFY3	1.36964	0.0065882	0.115771	2.71697
RUNX1T1	1.09668	0.00402055	0.0320816	2.87654
S1PR3	1.19554	6.43115e-06	0.0395858	4.5117
SAFB	0.997104	0.985912	0.164255	-0.0176579
SALL2	1.17717	1.15144e-05	0.0371837	4.38658
SALL4	1.10475	0.00174877	0.0318282	3.12988
SAMD4A	1.21009	1.55505e-05	0.0441355	4.32074
SAP30L	1.5803	0.00368437	0.157582	2.90399
SASH1	1.30898	0.00931016	0.10354	2.60045
SCAP	1.05994	0.609628	0.114008	0.510605
SCARA3	1.1264	0.00628692	0.0435611	2.73243
SCN2B	1.18726	0.0205829	0.0741267	2.31555
SCN7A	1.06261	0.00658899	0.0223502	2.71693
SCO1	0.853669	0.116255	0.100728	-1.57069
SEC24B	1.08485	0.694672	0.20748	0.392523
SERBP1	0.786926	0.331012	0.246504	-0.972077
SET	0.729262	0.132028	0.209622	-1.50615
SETBP1	1.09889	0.00286255	0.031622	2.98213
SETD7	1.28642	0.00354377	0.0863696	2.91615
SFPQ	1.16902	0.531481	0.249561	0.625747
SFXN1	0.666959	0.00404774	0.140908	-2.87442
SFXN4	0.76483	0.0504681	0.137068	-1.95597
SGCD	1.17562	0.000209098	0.043637	3.70776
SH3BGRL	1.21198	0.0149043	0.0789634	2.43469
SH3BP5	1.30956	0.000264661	0.0739355	3.64764
SH3PXD2A	1.4818	5.17166e-05	0.0971552	4.04773
SH3PXD2B	1.32823	0.0011227	0.0871272	3.25782
SIK3	1.42719	0.0360171	0.169648	2.09673
SLC25A12	1.04	0.641012	0.0841115	0.466284
SLC25A32	0.921455	0.534177	0.131589	-0.621643
SLC25A46	1.08295	0.50924	0.120736	0.660022
SLC35C2	1.54291	0.000347551	0.121239	3.57701
SLC8A1	1.19571	0.00498072	0.0636476	2.80828
SLIT2	1.12047	0.000157554	0.0301019	3.77885
SLIT3	1.20829	0.00165352	0.0601353	3.1463
SLMAP	1.17069	0.00776099	0.0591961	2.66229
SMARCC1	0.987394	0.929288	0.142955	-0.0887405
SMC2	0.705341	0.000881972	0.104963	-3.3257
SMC4	0.817065	0.0850623	0.117324	-1.72204
SMG5	1.32209	0.0516867	0.143499	1.94573
SNRK	1.27022	0.0875225	0.139989	1.70861
SNRNP40	0.789858	0.142209	0.160739	-1.46761
SNRPA	0.861501	0.204844	0.117582	-1.26787
SNRPB	0.916646	0.453444	0.116094	-0.749686
SNRPE	1.10804	0.585424	0.18808	0.545479
SNTB2	1.40336	0.0161212	0.140835	2.40616
SNW1	0.649074	0.0649341	0.234169	-1.84571
SNX16	1.14893	0.238375	0.117745	1.17906
SNX18	1.51387	7.03766e-05	0.104318	3.97501
SOBP	1.14127	0.0122555	0.0527565	2.5047
SOCS5	1.64858	0.000168434	0.132879	3.76219
SORBS1	1.06831	0.0125291	0.0264639	2.49688
SPARCL1	1.11087	0.0070914	0.0390502	2.69252
SPATA2	1.13542	0.347331	0.13514	0.939779
SPATA5L1	0.765432	0.0622176	0.143352	-1.86474
SPON1	1.10008	0.000506655	0.0274318	3.47721
SPOP	1.44543	0.000455896	0.105097	3.50542
SRC	1.11651	0.401029	0.131236	0.839784
SRPK1	0.796167	0.0997063	0.138462	-1.64628
SRR	1.06008	0.650869	0.128921	0.452555
SRRT	0.724489	0.0661371	0.175396	-1.83749
SRSF1	0.846162	0.52962	0.265747	-0.628587
SRSF3	0.778051	0.383616	0.288048	-0.871254
SRSF5	1.25047	0.0848103	0.129697	1.72343
SS18L1	1.12035	0.27962	0.105112	1.08117
SSBP2	1.12655	0.00352419	0.0408391	2.91788
SSC5D	1.17776	0.000685999	0.0481909	3.39511
SSRP1	0.825895	0.157019	0.135169	-1.41517
ST6GALNAC5	1.18095	0.000885945	0.0500298	3.32445
STAG2	1.17784	0.350418	0.175288	0.933779
STARD13	1.21205	0.0109917	0.0756242	2.54296
STARD9	1.11762	0.0592831	0.0589594	1.88609
STAT5B	1.45305	0.00112787	0.114744	3.25652
STAU1	1.78685	0.000721524	0.171668	3.38127
STIP1	0.948465	0.599431	0.100739	-0.525219
STK3	1.23556	0.0370875	0.101459	2.0848
STK35	1.1119	0.416615	0.130575	0.812307
STOM	1.28984	0.000381266	0.071641	3.55272
STON1	1.06996	0.00527432	0.0242383	2.78978
STX2	1.38247	5.40637e-05	0.080219	4.03733
SUN2	1.94809	5.18849e-07	0.132859	5.01921
SUPT16H	0.95595	0.744074	0.137992	-0.326463
SUPT20H	1.4397	0.0177034	0.153656	2.37176
SUV39H2	0.866871	0.190494	0.109131	-1.30912
SVEP1	1.24622	0.000283715	0.0606419	3.62973
SVIL	1.16013	4.4531e-06	0.0323662	4.58903
SYDE1	1.78506	2.67344e-07	0.112621	5.14512
SYNCRIP	0.904311	0.551448	0.168878	-0.595591
SYNE1	1.21537	1.6412e-05	0.0452675	4.30883
SYNPO	1.51528	1.71444e-07	0.0794967	5.2279
SYT11	1.46596	7.00182e-07	0.0770983	4.96131
TAF4	1.23774	0.0936348	0.12722	1.67653
TAF9B	1.59543	7.76021e-06	0.104467	4.47169
TBC1D1	1.05447	0.592762	0.0991759	0.534837
TBC1D2B	1.46611	0.0063936	0.140312	2.72688
TBCEL	1.49207	1.32008e-05	0.0918499	4.35675
TBP	1.45954	0.0141057	0.15405	2.45456
TCEA1	1.37094	0.0586963	0.16689	1.89046
TCF4	1.29567	8.77735e-05	0.0660432	3.92212
TCF7L1	1.30963	7.16379e-07	0.0544182	4.95687
TCFL5	1.26092	0.00637768	0.0849947	2.7277
TCOF1	0.824448	0.198391	0.150092	-1.28615
TDP1	0.687037	0.0195544	0.160771	-2.33479
TEAD1	1.45172	3.12334e-06	0.0799462	4.66254
TECPR2	1.42546	0.00317845	0.12017	2.94993
TEK	1.1862	0.017537	0.0718903	2.37525
TERF1	1.23753	0.155513	0.150049	1.42032
TERF2IP	1.60486	0.000511538	0.13614	3.47464
TFAM	0.963405	0.761048	0.122595	-0.304105
TFE3	1.55912	0.000342215	0.124019	3.58105
TGFB1I1	1.08018	0.000682916	0.0227081	3.39635
TGFBR2	1.50259	8.10069e-06	0.0912474	4.46251
TGFBR3	1.01194	0.638928	0.0253003	0.469199
TGIF2	1.19771	0.13051	0.119311	1.51209
THAP5	0.859107	0.287152	0.142675	-1.06439
THG1L	0.926025	0.507268	0.115902	-0.663097
THOC2	1.10552	0.519507	0.155743	0.644105
THUMPD1	0.940525	0.700494	0.159408	-0.384654
TIMM44	0.883014	0.397359	0.147001	-0.846348
TIMP2	1.31172	2.59664e-06	0.0577263	4.70039
TIMP3	1.06252	0.0235018	0.0267706	2.26518
TIPIN	0.765852	0.00365448	0.0917813	-2.90654
TLE4	1.41372	0.000194641	0.0929241	3.72587
TM9SF4	1.20657	0.223532	0.154272	1.21719
TMED7	0.820895	0.0944588	0.118015	-1.67233
TMEM109	1.84144	2.11527e-05	0.143578	4.25236
TMEM185A	1.32672	0.0204454	0.12196	2.31807
TMEM245	1.54433	1.95276e-09	0.0724112	6.00169
TMEM47	1.11922	0.000216292	0.0304484	3.69919
TMEM67	1.1862	0.0955564	0.102443	1.66679
TMOD1	1.473	5.1884e-05	0.0957012	4.04697
TMOD2	1.10262	0.022587	0.0428405	2.28035
TMPO	0.684931	0.00366075	0.130226	-2.90601
TMX4	1.29995	0.0077666	0.098543	2.66205
TNC	1.1729	4.68252e-05	0.0391747	4.07093
TNRC6A	1.55895	0.00268216	0.147905	3.002
TNRC6B	1.45209	0.0050398	0.133003	2.80448
TNS1	1.11667	0.000126937	0.0287948	3.83233
TNS2	1.19117	0.00490818	0.0621882	2.813
TOMM34	1.0509	0.712986	0.134965	0.367849
TOMM40	0.963171	0.770703	0.128748	-0.291456
TOP1	0.902667	0.543326	0.168482	-0.607791
TOR1AIP1	1.41035	0.00256311	0.114013	3.01579
TP53RK	1.24411	0.0900495	0.128851	1.69514
TPD52L2	1.36123	0.00767896	0.115681	2.66587
TPX2	0.898618	0.127696	0.0701769	-1.52325
TRA2B	0.946524	0.820027	0.241567	-0.22751
TRAK2	1.70325	1.66524e-05	0.123684	4.30561
TRAPPC13	0.931415	0.597353	0.134511	-0.52821
TRIM13	1.39764	0.0328153	0.156856	2.13434
TRIM23	1.19271	0.0239587	0.0780548	2.25779
TRIM71	1.01569	0.676393	0.0373069	0.417391
TRMT6	1.05505	0.58939	0.0992808	0.53972
TRPC1	1.11832	0.00016565	0.029692	3.76635
TRPC4AP	1.20449	0.204975	0.146787	1.2675
TSHZ1	1.16845	0.00883609	0.0594568	2.61833
TSHZ2	1.27396	2.25868e-06	0.0512039	4.72878
TTBK2	1.38732	0.000715273	0.0967521	3.38366
TTC27	0.988347	0.941105	0.158656	-0.0738814
TTC28	1.25006	0.0004112	0.0631782	3.53279
TTC7B	1.33538	4.30959e-05	0.0707085	4.09022
TTI1	1.19043	0.114654	0.11049	1.57762
TTK	0.835473	0.0106916	0.0704206	-2.55262
TTPAL	1.51986	0.000455153	0.119406	3.50585
TUBA1A	1.18135	6.14527e-05	0.0415908	4.00716
TXNDC15	1.31007	0.0208113	0.116847	2.31139
TYMS	0.842689	0.0157246	0.0708653	-2.41524
UBA6	0.777886	0.0939241	0.149951	-1.67505
UBAP2L	1.19727	0.3403	0.188807	0.953572
UBE2A	1.19778	0.399464	0.214185	0.84258
UBE2G1	1.16477	0.447284	0.200702	0.759951
UBE2N	0.974375	0.896371	0.199304	-0.130247
UBE2Q2	1.41497	4.4355e-05	0.0850018	4.08354
UBE2T	0.864791	0.0552721	0.075789	-1.91673
UBE2V2	1.03342	0.768259	0.111562	0.294653
UBE2W	1.20885	0.209721	0.151209	1.25433
UBLCP1	0.954128	0.738499	0.140658	-0.333842
UBR5	1.30757	0.0426702	0.132305	2.02692
UBXN2B	1.03642	0.792918	0.136266	0.262523
UCKL1	1.35777	0.0397174	0.148709	2.05668
UFSP2	1.48665	0.000275214	0.109007	3.63758
UHRF1	0.803198	0.00225045	0.0717357	-3.05502
ULK2	1.29858	0.000869442	0.0784671	3.32969
UMPS	0.860565	0.277157	0.138181	-1.08673
USP1	0.87059	0.34303	0.146155	-0.948196
USPL1	1.61754	0.000451349	0.137086	3.50808
UTP15	0.923399	0.471149	0.110593	-0.720611
UTP23	1.26605	0.0554424	0.123163	1.91539
UTRN	1.32509	0.00191921	0.0907291	3.10246
VAMP7	1.42351	0.0246544	0.157169	2.24678
VAPB	1.2551	0.120933	0.146508	1.55087
VBP1	1.07366	0.646528	0.154974	0.458591
VCL	1.22955	0.0285873	0.0943988	2.18913
VCPIP1	1.17543	0.267921	0.145901	1.10786
VMA21	1.07768	0.649679	0.1647	0.454208
VPS36	1.08652	0.511309	0.126336	0.656801
VRK1	0.785731	0.0243567	0.107104	-2.25146
VSTM4	1.2542	0.000306628	0.0627482	3.60963
WBP1L	1.50686	0.000428861	0.11643	3.52166
WBP4	1.13113	0.343217	0.130002	0.947828
WDHD1	0.758168	0.00216478	0.0902778	-3.06664
WDR12	0.841215	0.158629	0.122656	-1.4097
WDR19	1.32189	0.00328658	0.0949337	2.93958
WDR36	1.1175	0.468551	0.153273	0.724838
WDR43	0.764866	0.0384953	0.129523	-2.06954
WDR7	1.1521	0.242885	0.121244	1.16781
WDR74	1.02746	0.82615	0.123338	0.219642
WIPI2	1.64344	0.000534339	0.143459	3.46292
WNT9A	1.20794	0.00100801	0.0574516	3.28828
WWTR1	1.1787	0.000387829	0.0463367	3.54823
XPO1	1.36495	0.18595	0.235221	1.32266
XRCC5	0.948262	0.790811	0.200273	-0.265258
YPEL5	1.794	4.91102e-07	0.116198	5.02976
YWHAB	2.0948	0.00125075	0.229143	3.22705
ZBTB4	1.39901	8.26448e-05	0.0852922	3.9366
ZBTB47	1.43357	0.00029032	0.0993904	3.62379
ZBTB9	0.972172	0.83588	0.13623	-0.207167
ZCCHC24	1.11772	0.000503293	0.0319899	3.479
ZCCHC3	1.22171	0.177254	0.148416	1.34926
ZDHHC17	1.32761	0.0076061	0.10617	2.66907
ZEB2	1.21792	0.00130627	0.0613284	3.2146
ZFAND1	1.15861	0.190704	0.112513	1.3085
ZFHX3	1.5051	1.62017e-05	0.0948264	4.31168
ZFP1	1.54023	0.000308428	0.119712	3.60812
ZFP64	0.975381	0.866207	0.147957	-0.168478
ZFP90	1.2146	0.112123	0.122374	1.58872
ZFPM2	1.09112	0.000310238	0.0241795	3.6066
ZFYVE1	1.42191	0.0211134	0.15265	2.30595
ZGPAT	1.03251	0.767206	0.108073	0.296032
ZNF106	1.47822	0.00403942	0.135941	2.87507
ZNF232	0.908654	0.385283	0.110333	-0.868203
ZNF248	1.29815	0.0293298	0.119751	2.17902
ZNF25	1.27833	0.00161101	0.0778578	3.15391
ZNF286A	1.32525	0.0218246	0.122786	2.29341
ZNF330	1.10339	0.458516	0.13273	0.741292
ZNF333	1.59993	0.00148302	0.147879	3.17798
ZNF362	1.46998	1.83154e-05	0.0899163	4.2845
ZNF385D	1.21107	0.00198877	0.0619377	3.0919
ZNF423	1.10007	0.0018983	0.0307089	3.1057
ZNF449	1.47105	0.000383563	0.10869	3.55114
ZNF516	1.21177	0.0357495	0.091478	2.09976
ZNF521	1.14795	0.00596738	0.0501809	2.74957
ZNF532	1.50884	1.25229e-06	0.0848618	4.84718
ZNF638	1.49708	0.0295124	0.18539	2.17657
ZNF641	1.6143	9.03442e-05	0.12232	3.91516
ZNF667	1.15724	0.00305745	0.0493046	2.9619
ZNF7	0.864621	0.32437	0.147601	-0.985518
ZNF853	1.28192	1.67814e-05	0.0577057	4.3039
ZSCAN26	1.18683	0.0688182	0.0941335	1.81961
ZWILCH	0.816704	0.0562975	0.10608	-1.90873
ZYG11B	1.68239	0.000359842	0.145804	3.56791

## Sheet: S6
Table S6 Prognostic of m6A regulator–related genes from STAD using a univariate Cox regression model.
Gene	HR	Pvalue	HR.95L	HR.95H
DPM1	0.971541	0.839591	0.734597	1.28491
AK2	0.796886	0.16089	0.580174	1.09455
RPAP3	1.07359	0.648209	0.791347	1.45649
GGCT	0.972046	0.81839	0.763101	1.2382
PAFAH1B1	1.16529	0.327895	0.857723	1.58314
GAS7	1.12599	0.0888624	0.982131	1.29092
CSDE1	1.12438	0.388416	0.861427	1.46759
REV3L	1.00871	0.936503	0.814941	1.24855
IFFO1	1.16859	0.153317	0.9436	1.44724
NISCH	1.04457	0.719681	0.823209	1.32546
RNF216	1.02861	0.825105	0.800934	1.321
RABGAP1	1.10393	0.414707	0.87047	1.4
CEP68	1.01127	0.924678	0.801679	1.27565
RUFY3	1.1893	0.262954	0.877946	1.61107
WWTR1	1.15519	0.0474869	1.0016	1.33232
TTC27	1.13773	0.40631	0.839024	1.54277
ZFP64	0.912466	0.486177	0.705098	1.18082
SAMD4A	1.12754	0.14031	0.961265	1.32257
RTF2	1.01419	0.922716	0.763003	1.34806
RB1CC1	1.14219	0.2729	0.900585	1.44861
AKAP11	0.980477	0.858697	0.789173	1.21816
PLEKHO1	1.06157	0.453608	0.90799	1.24114
EHD2	1.1771	0.0211528	1.02472	1.35214
DEPDC1	0.917201	0.311377	0.775878	1.08427
PHF20	1.01856	0.910259	0.739738	1.40249
TOMM34	0.997777	0.982485	0.817968	1.21711
MIPEP	0.848603	0.144278	0.680765	1.05782
RABEP1	1.1533	0.273131	0.893634	1.48842
FAM13B	1.04036	0.716097	0.840583	1.28761
ARHGAP31	1.19234	0.0506762	0.999482	1.4224
RANBP3	0.945202	0.712857	0.700128	1.27606
UBA6	0.974026	0.820355	0.776114	1.22241
FAM136A	0.814707	0.134298	0.623029	1.06536
VCL	1.11794	0.208938	0.939488	1.33029
TIMP2	1.26464	0.00196169	1.08997	1.4673
RIPOR1	1.17812	0.176625	0.928813	1.49434
INPP4A	1.19575	0.172622	0.924832	1.54603
PSMA4	0.957065	0.766994	0.715937	1.2794
TNC	1.08407	0.085832	0.988686	1.18865
TDP1	1.0052	0.973741	0.738128	1.3689
EPHA3	1.10997	0.0824943	0.986656	1.2487
GPM6B	1.17828	0.0579543	0.994485	1.39603
PREX2	1.29709	0.00785647	1.07071	1.57132
MAP4	1.07989	0.505369	0.861308	1.35394
NOP16	1.00666	0.961203	0.770466	1.31526
CC2D2A	1.42422	0.00236664	1.13386	1.78894
CELF2	1.0558	0.435131	0.921218	1.21003
LTBP1	1.11574	0.0924715	0.982102	1.26756
FOXN3	1.19769	0.0976828	0.967454	1.48273
KIF1B	1.03612	0.764274	0.821644	1.30659
NOP58	0.901747	0.435096	0.695497	1.16916
PPP1R12A	1.10876	0.346895	0.894151	1.37488
ATP2B4	1.10426	0.134848	0.969646	1.25757
RIOK2	1.13341	0.435672	0.827263	1.55284
NDC1	0.856579	0.113036	0.707316	1.03734
OGFR	0.845411	0.16651	0.66642	1.07248
SNRNP40	0.897943	0.484164	0.664168	1.214
MTMR1	0.902501	0.437537	0.696582	1.16929
CDON	1.10287	0.2244	0.941719	1.2916
ANKS1A	1.07054	0.546117	0.857974	1.33578
MCM10	0.924737	0.370586	0.779171	1.0975
MYLK	1.07245	0.102513	0.986083	1.16638
ASB1	1.03456	0.815135	0.778163	1.37543
TBC1D1	0.959871	0.704341	0.776859	1.186
ASPM	0.936028	0.426777	0.795206	1.10179
ATXN3	1.26909	0.162958	0.908042	1.7737
ISOC1	0.974285	0.839281	0.757437	1.25321
EML1	1.14076	0.0513132	0.999249	1.30232
THUMPD1	1.09964	0.553135	0.803392	1.50512
ARFGEF1	1.02949	0.783891	0.836421	1.26712
MYO9A	1.06436	0.61797	0.832977	1.36002
HDAC4	0.950233	0.598951	0.78561	1.14935
MEF2A	1.25351	0.0302096	1.02185	1.53768
TFE3	1.04577	0.75439	0.790069	1.38424
INPP5A	1.04518	0.689616	0.841412	1.2983
ATP11A	0.951298	0.535221	0.812413	1.11393
POLR1A	0.78271	0.0548177	0.609543	1.00507
KIF2A	1.01905	0.883648	0.791479	1.31205
ABCC9	1.19686	0.00590712	1.05312	1.36022
RORA	1.15977	0.161035	0.942661	1.42689
TGFBR3	0.999958	0.999515	0.873696	1.14447
TCOF1	0.873006	0.312132	0.670878	1.13603
RAD18	0.89432	0.387415	0.694219	1.1521
ARHGAP10	1.24578	0.0188097	1.03709	1.49646
ACTN1	1.12452	0.160415	0.954555	1.32476
HMMR	0.947819	0.514358	0.806802	1.11348
EVC	1.15514	0.0398724	1.0067	1.32547
MCM2	0.890632	0.117424	0.770423	1.0296
FERMT2	1.18096	0.00601406	1.04881	1.32976
GLI2	1.10836	0.170455	0.956739	1.28401
ZNF532	1.13671	0.146615	0.956117	1.3514
ENO1	0.990797	0.931002	0.803687	1.22147
TIPIN	0.9043	0.447723	0.697478	1.17245
NUP37	0.953954	0.737401	0.724198	1.2566
ZNF638	1.01835	0.897002	0.77324	1.34116
MCM6	0.997943	0.985099	0.804005	1.23866
ACACB	0.956221	0.612622	0.804083	1.13714
MCAM	1.14677	0.0667238	0.990601	1.32756
UBE2T	0.879662	0.130759	0.74489	1.03882
SNRPA	0.817241	0.210477	0.595889	1.12082
UBE2A	0.913622	0.627629	0.634218	1.31612
ITCH	1.10603	0.444163	0.854402	1.43176
RUNX1T1	1.21101	0.0235516	1.02607	1.42929
XRCC5	0.988825	0.942644	0.728062	1.34298
TNS1	1.07775	0.131447	0.977837	1.18786
SLC35C2	0.957553	0.732289	0.746853	1.22769
CRYBG3	1.15704	0.119165	0.963098	1.39004
MID2	1.2689	0.00259153	1.08677	1.48157
OSTM1	1.24452	0.0654754	0.986088	1.57069
PCDHB4	1.28117	0.00502245	1.07754	1.52327
PGR	1.22691	0.0589005	0.99234	1.51693
MRPL22	1.09154	0.610591	0.779168	1.52914
GEMIN5	1.11414	0.421597	0.85598	1.45015
XPO1	0.981096	0.888232	0.751839	1.28026
ULK2	1.08302	0.459359	0.876768	1.3378
PDS5B	0.919742	0.503294	0.719894	1.17507
CYLD	1.16051	0.223188	0.913328	1.47459
CAD	0.915546	0.401221	0.745092	1.125
CPNE3	1.02527	0.830064	0.816322	1.2877
MTIF2	0.879191	0.371383	0.662947	1.16597
ORC1	0.871022	0.101437	0.738358	1.02752
DNAJA1	0.993054	0.953168	0.786954	1.25313
RBM22	1.15661	0.397834	0.825489	1.62056
SRRT	0.825749	0.195534	0.617928	1.10346
GNAO1	1.09966	0.12128	0.975142	1.24008
ADD1	1.17092	0.250012	0.894888	1.53209
DDX18	1.03896	0.809256	0.761782	1.41698
DNMT3B	1.01558	0.838482	0.875314	1.17832
TPX2	0.963033	0.591638	0.839216	1.10512
PDRG1	0.931219	0.546549	0.738667	1.17396
C3orf18	1.1658	0.146473	0.947761	1.434
C20orf194	1.21685	0.0165779	1.03636	1.42878
TRMT6	0.873225	0.2687	0.686754	1.11033
FUS	0.92652	0.629869	0.679284	1.26374
GPATCH2L	1.116	0.450244	0.839325	1.48388
LTBP4	1.13622	0.104303	0.973958	1.32552
TNRC6A	1.11246	0.497079	0.817896	1.51312
PUS7	0.949758	0.617568	0.775774	1.16276
DLD	1.01836	0.89681	0.773525	1.3407
WDR7	1.13348	0.316968	0.886828	1.44874
PITPNM3	0.926444	0.302956	0.8011	1.0714
SUPT16H	0.982074	0.889027	0.761723	1.26617
GEMIN2	1.09997	0.59437	0.774603	1.56199
DPYSL2	1.13929	0.155042	0.951856	1.36364
CDC45	0.904476	0.217397	0.771105	1.06092
CDC23	1.02868	0.840605	0.780942	1.355
MSH2	0.860509	0.214888	0.678655	1.09109
SORBS1	1.02971	0.538996	0.937875	1.13055
SRPK1	1.00535	0.967563	0.77747	1.30002
ABL1	1.02824	0.808361	0.821043	1.28772
CIRBP	1.07878	0.611037	0.805422	1.44491
HNRNPM	0.798837	0.160952	0.58356	1.09353
RANBP1	0.841597	0.156166	0.663116	1.06812
PES1	0.869429	0.296119	0.668716	1.13039
PPM1F	1.04378	0.744007	0.807094	1.34987
TTC28	1.19897	0.0381486	1.00997	1.42334
DDX17	0.990314	0.941172	0.764726	1.28245
TIMP3	1.14315	0.0275394	1.01491	1.28759
SUN2	1.02265	0.827922	0.835656	1.25148
CYB5R3	1.15586	0.290826	0.883455	1.51227
MCM5	0.886988	0.255501	0.721349	1.09066
CBX7	1.00404	0.965764	0.835322	1.20683
RBFOX2	1.18851	0.141313	0.944199	1.49604
TNRC6B	0.938057	0.630956	0.722642	1.21769
PRMT5	0.948984	0.642074	0.760964	1.18346
POLE2	0.955615	0.690341	0.764331	1.19477
PSMC6	1.10486	0.543858	0.8007	1.52456
CDKN3	0.953471	0.573609	0.807677	1.12558
PSMA3	1.03806	0.82557	0.744666	1.44704
AHSA1	0.979254	0.886083	0.735077	1.30454
DAAM1	1.27903	0.073948	0.976452	1.67537
SNW1	1.12894	0.536706	0.768373	1.65871
SRSF5	0.94598	0.738913	0.682424	1.31132
MTHFD1	0.876965	0.300302	0.684053	1.12428
VRK1	0.991344	0.943539	0.779359	1.26099
APEX1	1.17682	0.251867	0.890756	1.55475
NFATC4	1.19804	0.033621	1.0141	1.41535
TRPC4AP	1.05354	0.681274	0.821423	1.35124
GINS1	0.912641	0.283014	0.772364	1.0784
MYBL2	0.970528	0.644353	0.854766	1.10197
SALL4	1.05305	0.33086	0.948855	1.16869
ADNP	0.966797	0.781228	0.761802	1.22695
CSTF1	0.947336	0.710268	0.712101	1.26028
RAE1	0.949679	0.666326	0.751025	1.20088
TPD52L2	1.04197	0.760921	0.799554	1.35787
DNAJC5	0.894778	0.354044	0.707297	1.13195
PRPF6	0.994637	0.966587	0.773391	1.27918
MTG2	0.944042	0.658614	0.731225	1.2188
PSMA7	1.13338	0.372338	0.860821	1.49223
MRGBP	0.961043	0.728395	0.767967	1.20266
TCFL5	0.943055	0.603072	0.756066	1.17629
DIDO1	0.954005	0.709873	0.744415	1.2226
GID8	1.04085	0.755985	0.808562	1.33988
ARFGAP1	0.950335	0.678396	0.746975	1.20906
GMEB2	0.83645	0.156851	0.653229	1.07106
CSNK2A1	1.00157	0.991004	0.762335	1.31588
TM9SF4	1.05811	0.647579	0.830519	1.34808
POFUT1	1.01677	0.854013	0.851697	1.21384
KIF3B	1.01435	0.897307	0.817021	1.25933
MAPRE1	1.11381	0.433693	0.850393	1.45882
CDK5RAP1	1.02672	0.856492	0.771525	1.36632
TTI1	1.02814	0.811748	0.818224	1.29191
RPRD1B	0.912032	0.454638	0.716448	1.16101
ACTR5	0.863771	0.259196	0.669755	1.11399
AHCY	1.02881	0.787569	0.836799	1.26487
PIGU	0.984174	0.89258	0.780756	1.24059
ACOT8	0.964574	0.792818	0.736958	1.26249
ZNF516	1.10286	0.318626	0.909817	1.33687
POLI	1.14255	0.355126	0.861394	1.51549
NKAP	0.932651	0.738496	0.619363	1.40441
STAG2	1.0177	0.893117	0.787926	1.31447
HTATSF1	0.973904	0.845425	0.746565	1.27047
CDADC1	0.78241	0.149178	0.560577	1.09203
SUPT20H	1.03316	0.812048	0.789564	1.35191
KPNA3	0.923946	0.565353	0.705553	1.20994
KATNAL1	1.09527	0.340198	0.908465	1.32048
ZNF423	1.17859	0.0282019	1.01771	1.36489
CRISPLD2	1.20662	0.0106945	1.04457	1.39381
FOXF1	1.07608	0.256042	0.948183	1.22123
FBXO31	0.977836	0.863768	0.756964	1.26316
DNAJA3	0.873436	0.35328	0.656359	1.16231
HERC1	1.05247	0.65872	0.838792	1.32058
ZNF106	1.01758	0.880068	0.811403	1.27616
DTWD1	1.38463	0.0648407	0.980175	1.95599
ZFAND1	0.978688	0.872807	0.751806	1.27404
LAPTM4B	1.05777	0.457327	0.912164	1.22662
UBE2W	1.06078	0.702046	0.784034	1.43522
STK3	1.07878	0.617297	0.80122	1.4525
RAB2A	1.22228	0.205061	0.896091	1.6672
EMC2	1.06983	0.679104	0.777001	1.47303
ARMC1	1.04525	0.7756	0.771032	1.41699
NCALD	1.20174	0.0525507	0.997976	1.44711
SNX16	0.902164	0.482198	0.676988	1.20224
UBR5	1.06846	0.554128	0.857986	1.33057
MCM4	0.955948	0.602733	0.806781	1.1327
TIMM44	0.788991	0.132925	0.57919	1.07479
SYDE1	1.21859	0.0178077	1.03477	1.43507
CLIP3	1.1558	0.0170259	1.0262	1.30177
PTPRS	1.01541	0.799864	0.90218	1.14285
AVL9	0.926924	0.574816	0.711052	1.20833
CPED1	1.11007	0.0537766	0.998305	1.23434
FKBP14	1.28059	0.0645852	0.985144	1.66463
EIF3B	1.07485	0.588833	0.82734	1.39639
LSM5	0.986657	0.927766	0.73798	1.31913
EZH2	0.819226	0.0396983	0.677466	0.990649
GLI3	1.21818	0.017512	1.03515	1.43357
TMEM245	1.1409	0.205672	0.930224	1.3993
PRUNE2	1.05543	0.195209	0.972698	1.1452
TLE4	1.11279	0.290639	0.912703	1.35673
NCS1	1.01582	0.801205	0.899013	1.14779
MPDZ	1.22621	0.00615884	1.05973	1.41884
CCSER2	1.14997	0.186061	0.934837	1.41461
BMPR1A	1.02322	0.843953	0.814181	1.28592
BCCIP	0.906739	0.510856	0.677236	1.21402
MTPAP	0.783786	0.11107	0.580838	1.05764
SH3PXD2A	1.04584	0.640924	0.866301	1.26258
TFAM	0.962229	0.77891	0.735421	1.25898
C1QBP	0.964695	0.747202	0.775307	1.20035
DDX5	1.05139	0.736369	0.785337	1.40758
CNTNAP1	1.20372	0.0142239	1.03788	1.39606
EZH1	1.13094	0.326831	0.884338	1.44631
EFTUD2	0.934205	0.614473	0.716849	1.21746
DCUN1D4	1.0614	0.694179	0.78864	1.42849
MAPK10	1.6568	0.00760746	1.14354	2.40043
ELF2	1.12074	0.485879	0.813337	1.54433
ZNF330	1.13398	0.43893	0.824767	1.55912
UFSP2	1.06016	0.668454	0.811453	1.38509
KLHL5	1.15878	0.0898393	0.977349	1.3739
NCAPG	0.947962	0.514132	0.807359	1.11305
TMEM109	1.05269	0.693978	0.81512	1.35949
ARHGEF17	1.1938	0.0360998	1.01155	1.40889
HIPK3	1.20964	0.0935113	0.968417	1.51095
CD81	1.08013	0.549736	0.839044	1.39049
KCTD10	1.20636	0.137095	0.942027	1.54486
PTGES3	0.973752	0.851075	0.737657	1.28541
TNS2	1.15483	0.0807314	0.982556	1.3573
RAD51AP1	0.907296	0.259061	0.766258	1.07429
CREBL2	1.14925	0.299348	0.883732	1.49454
STX2	1.19291	0.101624	0.965802	1.47341
HCFC2	1.32212	0.0197739	1.04541	1.67207
PHC1	1.08572	0.40246	0.895571	1.31625
SASH1	1.16257	0.151977	0.946055	1.42865
FBXO5	0.87081	0.235687	0.692833	1.09451
MAPK14	1.33933	0.0301478	1.02845	1.74418
SRSF3	0.934087	0.701969	0.658741	1.32452
MRPL18	1.00841	0.954611	0.755888	1.34528
BAG2	1.1044	0.129932	0.971203	1.25587
RAB23	1.09688	0.168233	0.961691	1.25107
BVES	1.07698	0.230576	0.954009	1.21581
SOBP	1.08691	0.267524	0.938026	1.25943
EPM2A	1.26716	0.100644	0.955142	1.6811
QKI	1.3499	0.00278114	1.10896	1.64319
TBP	0.940824	0.728594	0.666613	1.32783
DUSP22	1.08119	0.551391	0.836292	1.39779
TTK	0.982759	0.822381	0.84431	1.14391
LAMA4	1.25425	0.00478214	1.07161	1.46802
GHR	1.29814	0.000993635	1.11137	1.5163
KIF20A	1.03623	0.674641	0.877579	1.22357
HSPA9	0.956712	0.742224	0.73495	1.24539
THG1L	0.907756	0.522327	0.674844	1.22105
CNOT6	0.95322	0.721907	0.732172	1.241
LMNB1	0.889479	0.159495	0.755561	1.04713
FAM172A	1.21897	0.117894	0.951056	1.56237
LNPEP	1.1403	0.250454	0.911544	1.42646
PPP2CA	1.32093	0.122836	0.92754	1.88115
NR3C1	1.2975	0.00428934	1.08514	1.55141
TRIM23	1.31525	0.0707057	0.977129	1.77038
TRAPPC13	1.03024	0.858269	0.742932	1.42865
TXNDC15	1.17685	0.272679	0.879744	1.5743
DPYSL3	1.12389	0.0165228	1.02153	1.2365
PDGFRB	1.20985	0.00916381	1.04835	1.39622
SMC4	0.895509	0.262271	0.738366	1.0861
CRBN	1.07708	0.68531	0.752111	1.54245
ECT2	0.934247	0.354313	0.809019	1.07886
GNB4	1.23101	0.015045	1.04111	1.45553
UMPS	0.878657	0.368332	0.662856	1.16472
SCAP	0.923627	0.528712	0.721359	1.18261
MRPL3	1.00131	0.993064	0.744937	1.34592
PLSCR4	1.21048	0.0120074	1.04287	1.40503
ZBTB47	1.04741	0.61221	0.875675	1.25281
RTKN	0.972338	0.765859	0.808415	1.1695
NCL	0.868772	0.302911	0.664776	1.13537
DNAJC27	0.976185	0.893736	0.68539	1.39036
CENPA	0.932562	0.39503	0.793967	1.09535
GTF3C2	1.00053	0.997478	0.722176	1.38616
CLIP4	1.26729	0.00458153	1.07586	1.49278
CCT4	0.951444	0.72139	0.723723	1.25082
EHBP1	1.22698	0.098383	0.962691	1.56382
NOL10	1.01165	0.944014	0.732118	1.39792
SLC25A12	0.910609	0.403585	0.73097	1.13439
PLCL1	1.46359	0.000508988	1.18072	1.81423
TRAK2	1.08264	0.530567	0.844721	1.38757
ARID3A	1.01502	0.818416	0.893698	1.15282
MSH6	0.97833	0.855916	0.772298	1.23933
FARSB	1.14211	0.351326	0.863684	1.51028
CACYBP	0.972924	0.836126	0.750108	1.26193
SFPQ	0.853684	0.316281	0.62651	1.16323
LEPR	1.19	0.0436338	1.00498	1.40908
MAP7D1	1.05261	0.631817	0.853475	1.2982
NID1	1.22839	0.0101639	1.05005	1.43702
MTR	1.16013	0.225084	0.912615	1.47477
AKT3	1.23543	0.00573921	1.06333	1.43538
ST6GALNAC5	1.15608	0.0706087	0.987883	1.35291
CDC20	0.913081	0.207578	0.79267	1.05178
CNN3	1.22185	0.0248713	1.02564	1.4556
PTBP2	1.17429	0.211888	0.912491	1.5112
RCOR3	1.18304	0.243155	0.8921	1.56885
MAN1C1	1.20468	0.0316806	1.01647	1.42774
NEK2	0.959972	0.594744	0.825837	1.11589
PPP1R8	0.884997	0.505113	0.617884	1.26758
KIF14	0.91237	0.312841	0.763528	1.09023
NRP2	1.16357	0.0259731	1.01831	1.32956
FBXO30	1.11372	0.358006	0.885185	1.40126
RNF146	1.32611	0.0767822	0.970105	1.81276
FBXL5	1.30717	0.0720313	0.976305	1.75016
RPN2	1.04912	0.665581	0.844087	1.30396
TGIF2	1.02893	0.796442	0.828465	1.2779
PKD2	1.22436	0.0184871	1.03459	1.44894
KLF12	1.10642	0.188373	0.951655	1.28635
KLF9	1.19883	0.0132481	1.03858	1.38382
CPSF3	1.00286	0.985418	0.738459	1.36192
CCDC92	1.28471	0.0507547	0.999177	1.65185
C1orf198	1.15412	0.232262	0.912246	1.46013
SET	0.904073	0.470442	0.6875	1.18887
NEK9	1.16432	0.27242	0.887314	1.52781
IRF2BPL	1.02215	0.846559	0.818726	1.27612
RHOQ	1.37491	0.0138715	1.06692	1.77181
DNMT3A	1.03068	0.78473	0.829768	1.28024
YPEL5	1.38822	0.037395	1.01933	1.89061
CNRIP1	1.30447	0.00375835	1.08983	1.56138
HELLS	0.879899	0.190366	0.726546	1.06562
TEK	1.27803	0.00694595	1.06951	1.5272
PCMT1	1.12015	0.502803	0.803801	1.561
NUDCD1	1.06882	0.593278	0.837211	1.3645
PLXDC2	1.21321	0.00413672	1.06308	1.38455
ENOX1	1.23887	0.012548	1.0471	1.46575
WBP4	0.8851	0.382554	0.672995	1.16405
TMPO	0.885865	0.26514	0.715802	1.09633
COPS5	0.989474	0.950467	0.708617	1.38165
SPOP	1.04487	0.78165	0.766052	1.42518
PDZRN3	1.12454	0.0425366	1.00396	1.25961
KIF18A	0.946238	0.53044	0.796194	1.12456
KHDRBS1	0.955956	0.798464	0.676515	1.35082
CPXM2	1.06922	0.161185	0.973656	1.17417
CBX3	0.914678	0.522517	0.695914	1.20221
RECK	1.33936	0.000877538	1.12757	1.59093
BICC1	1.23198	0.00370061	1.0701	1.41835
ITIH5	1.15197	0.0355856	1.00958	1.31443
HOXC13	0.957149	0.453769	0.853526	1.07335
HJURP	0.918623	0.302833	0.78166	1.07959
AMD1	0.927356	0.577286	0.711324	1.209
RAP2C	1.05711	0.711058	0.787959	1.41819
CKS2	0.902941	0.196072	0.77346	1.0541
TTPAL	0.918342	0.46213	0.731809	1.15242
NCOA5	0.898601	0.434838	0.687118	1.17517
VAPB	0.994011	0.963512	0.768469	1.28575
CHD6	1.10071	0.369374	0.892656	1.35725
ARFGEF2	0.967332	0.748592	0.789524	1.18518
CSE1L	1.00966	0.92712	0.821624	1.24074
STAU1	1.03594	0.792858	0.795946	1.3483
MOCS3	0.954632	0.71166	0.746304	1.22111
RNF114	0.995042	0.972051	0.753514	1.31399
DDX27	1.01484	0.897285	0.811409	1.26928
VAMP7	1.01867	0.896158	0.771613	1.34483
MPHOSPH10	1.0293	0.875185	0.717895	1.47578
ATXN1	1.22597	0.0670621	0.985783	1.52468
DEK	0.958781	0.751491	0.738886	1.24412
AHNAK	1.11268	0.183673	0.950633	1.30234
PPP1R12C	0.999024	0.992504	0.81493	1.22471
POLR1B	1.03328	0.817042	0.78303	1.3635
GTF2F1	0.81703	0.207201	0.596847	1.11844
CLPP	0.850169	0.293823	0.627897	1.15112
THOC2	0.855897	0.245479	0.65823	1.11292
TMX4	1.00724	0.946205	0.816798	1.24209
STK35	0.949959	0.656856	0.757434	1.19142
SNRPB	0.989368	0.923586	0.795243	1.23088
MCM8	0.839179	0.164416	0.655413	1.07447
RALY	0.965566	0.793837	0.742418	1.25579
EIF2S2	1.00435	0.976569	0.751638	1.34203
ERGIC3	1.03216	0.807489	0.800147	1.33145
PLAGL2	0.941466	0.46665	0.80034	1.10748
KLC1	1.29487	0.17439	0.891826	1.88007
PRMT1	1.03257	0.80737	0.798045	1.33602
RHOJ	1.21365	0.0178381	1.034	1.42453
DLGAP5	0.935699	0.40932	0.799046	1.09572
AUNIP	0.892289	0.25511	0.733269	1.08579
MACF1	1.08017	0.395658	0.904089	1.29054
PAICS	0.924355	0.472571	0.745807	1.14565
PPAT	0.99413	0.958175	0.797801	1.23877
GNAZ	0.988292	0.861206	0.866061	1.12777
FOXP2	1.16712	0.0307245	1.01446	1.34276
HAT1	0.871527	0.388747	0.637496	1.19147
TMOD2	1.23245	0.0359246	1.01383	1.49822
TTBK2	1.1555	0.272634	0.892534	1.49593
KNSTRN	1.01542	0.885013	0.82527	1.24937
PALLD	1.08726	0.189409	0.959554	1.23196
ILF3	0.79268	0.0988031	0.601576	1.04449
RAB2B	1.07357	0.689454	0.757905	1.5207
BCL2L2	0.975725	0.86835	0.729673	1.30475
REEP5	1.32555	0.0910942	0.955915	1.83811
MAP7D3	1.25701	0.0142215	1.04694	1.50924
TOMM40	0.913227	0.376712	0.746747	1.11682
LRCH2	1.34424	0.00242066	1.11034	1.6274
MLLT1	0.841443	0.220252	0.638484	1.10892
TAF4	1.01649	0.895535	0.796327	1.29752
EXOSC2	0.837091	0.222581	0.629034	1.11396
DNMT1	0.819533	0.0970542	0.647845	1.03672
DKC1	0.894118	0.342034	0.709795	1.12631
SYNE1	1.13621	0.115646	0.969105	1.33213
AAR2	0.937392	0.653531	0.706831	1.24316
SH3BGRL	1.25032	0.00855179	1.05853	1.47687
SH3BP5	1.05792	0.586991	0.86343	1.29621
AOC3	1.08886	0.0871819	0.987658	1.20043
MAP1B	1.13445	0.0352097	1.00878	1.27577
RAI2	1.1145	0.0912108	0.982762	1.26391
PTCD3	0.802017	0.134079	0.600947	1.07036
RAN	0.998457	0.990952	0.764522	1.30397
CLUH	0.834355	0.0879923	0.677638	1.02732
UBE2G1	0.989271	0.94395	0.732354	1.33632
PNISR	0.921318	0.494371	0.728338	1.16543
SYT11	1.08594	0.26247	0.940108	1.2544
NASP	0.853238	0.253311	0.649837	1.1203
BHMT2	1.13617	0.111763	0.970763	1.32976
USPL1	0.937729	0.660659	0.703745	1.24951
CDK8	0.907886	0.458372	0.703237	1.17209
SCO1	0.82126	0.200326	0.607569	1.11011
DSTYK	1.16304	0.309819	0.868973	1.55662
GPALPP1	0.892731	0.463108	0.659305	1.2088
STARD13	1.10402	0.290151	0.919062	1.32621
WDR74	0.911136	0.527669	0.682583	1.21622
MED6	0.993403	0.975042	0.65622	1.50384
EIF2S1	0.959233	0.778861	0.717393	1.2826
CTIF	1.04027	0.722408	0.836639	1.29347
CCNB1	1.00368	0.96408	0.85544	1.17761
PTGFRN	1.00176	0.985955	0.823364	1.21882
KIDINS220	1.14732	0.31268	0.878653	1.49815
IL6ST	1.2057	0.051089	0.999115	1.45501
NAV1	1.17058	0.1314	0.95397	1.43638
RERG	1.16213	0.00839502	1.03928	1.29951
DZIP1	1.23821	0.0110863	1.05	1.46016
TMED7	1.1288	0.357159	0.872201	1.4609
APC	1.0734	0.531478	0.859818	1.34005
WDR36	1.10262	0.444071	0.858572	1.41604
RINT1	0.934917	0.614109	0.71972	1.21446
MDFIC	1.23354	0.0145142	1.04247	1.45964
SYNCRIP	0.965271	0.799358	0.734989	1.2677
PHF21A	1.08138	0.559085	0.831726	1.40598
ITGA7	1.04261	0.492964	0.92537	1.17471
ACVR1B	1.00234	0.981064	0.826215	1.21602
CCT7	0.973526	0.848404	0.739388	1.28181
DYNC1LI2	1.13998	0.26781	0.904195	1.43725
CCDC102A	1.02344	0.825563	0.832841	1.25767
DHX9	0.976139	0.856957	0.7507	1.26928
LAMC1	1.22577	0.0112013	1.04735	1.43459
MRPL44	0.854707	0.272435	0.64573	1.13132
MRPS9	0.986741	0.934785	0.71673	1.35847
VPS36	0.811376	0.13763	0.61572	1.0692
RNASEH2B	0.94151	0.762815	0.636545	1.39258
LRCH1	0.930485	0.561351	0.729662	1.18658
RCBTB2	1.2903	0.0378998	1.01434	1.64134
BZW2	0.956289	0.695011	0.76481	1.19571
NACAD	1.17671	0.0410678	1.00662	1.37554
SRSF1	0.88152	0.403548	0.655728	1.18506
BRIP1	0.800924	0.0572861	0.637087	1.00689
TRA2B	0.847894	0.378773	0.587178	1.22437
SCN7A	1.13983	0.0791005	0.984908	1.31911
SMC2	0.89074	0.25767	0.729025	1.08833
TMOD1	1.1262	0.043572	1.00343	1.26399
ANGPTL2	1.15439	0.023071	1.01993	1.30658
NCBP1	1.01703	0.893031	0.795158	1.3008
NEK1	1.01554	0.919775	0.75221	1.37107
ARHGAP20	1.4116	0.00284618	1.12557	1.77032
PNPT1	0.950059	0.687502	0.740184	1.21944
EMILIN1	1.09995	0.131476	0.971876	1.2449
KIF11	0.87976	0.146205	0.740151	1.0457
ATIC	0.912162	0.492377	0.701588	1.18594
OLA1	0.915693	0.523775	0.698489	1.20044
WDR12	0.887059	0.384325	0.677161	1.16202
ABI2	1.17345	0.239644	0.898836	1.53197
HNRNPD	0.886723	0.464407	0.64256	1.22366
BBS7	1.03804	0.825825	0.744396	1.44752
KIAA1109	1.05346	0.651936	0.84012	1.32097
PDE5A	1.15019	0.0721905	0.987467	1.33972
CENPE	0.905345	0.274086	0.757571	1.08194
GSTCD	0.908551	0.438629	0.712769	1.15811
SEC24B	1.10575	0.472967	0.840283	1.45509
GIT2	1.14984	0.364959	0.850067	1.55533
DCAF5	1.23118	0.16915	0.915312	1.65605
BNIP2	1.25735	0.0705452	0.980989	1.61156
UBE2Q2	1.29541	0.0123024	1.05779	1.58641
NCOA2	1.00209	0.984822	0.808259	1.2424
TGFB1I1	1.14417	0.0415498	1.00517	1.30239
ZFHX3	1.13731	0.196864	0.935438	1.38274
GID4	0.983711	0.905443	0.750213	1.28988
GNAL	1.06033	0.516157	0.888476	1.26542
EIF4A3	1.12553	0.405333	0.851915	1.48701
NFIC	0.956452	0.66044	0.784139	1.16663
COL6A1	1.13064	0.088289	0.981766	1.30208
COL6A2	1.16212	0.0264838	1.0177	1.32704
C1orf216	1.03479	0.787387	0.807107	1.32669
PLK4	0.919565	0.387901	0.760177	1.11237
HSPG2	1.07625	0.286145	0.940309	1.23185
ITGB3BP	0.837407	0.251768	0.618223	1.1343
SERBP1	0.850578	0.309544	0.622514	1.16219
TOR1AIP1	1.18944	0.176743	0.924758	1.52987
HMCN1	1.19469	0.0153129	1.0347	1.37943
RGL1	1.16208	0.0883011	0.977731	1.38118
ANP32E	0.873884	0.265015	0.689454	1.10765
MRPL9	0.972843	0.847816	0.734381	1.28874
DTL	0.925931	0.373054	0.781702	1.09677
ATP8B2	1.18515	0.0210748	1.02586	1.36917
UBAP2L	1.21124	0.198252	0.904553	1.62192
ILF2	1.01991	0.878562	0.792038	1.31334
ACP1	0.888526	0.445568	0.655822	1.2038
ITPKB	1.02604	0.746517	0.877939	1.19913
WNT9A	1.10163	0.134839	0.970368	1.25066
RHOB	1.10031	0.202302	0.949944	1.27448
MEIS1	1.12237	0.174108	0.950244	1.32568
MRPS5	0.853484	0.362909	0.606704	1.20064
POLR2D	0.873025	0.375981	0.646353	1.17919
HSPD1	0.933332	0.502237	0.762975	1.14173
RBMS3	1.3387	0.00153411	1.11766	1.60344
ITGA9	1.13357	0.0578891	0.995816	1.29038
CAND2	1.14297	0.0702391	0.989018	1.32088
PHLDB2	1.2381	0.00163801	1.08399	1.41413
BOC	1.14994	0.0122739	1.03083	1.28282
TRPC1	1.23455	0.0239012	1.02826	1.48222
LPP	1.07479	0.319337	0.932548	1.23874
SLIT2	1.17658	0.00727554	1.04484	1.32493
LYAR	0.913634	0.456131	0.72045	1.15862
ANK2	1.14555	0.0510046	0.999407	1.31306
CCNA2	0.970474	0.695778	0.835108	1.12778
SETD7	1.21026	0.0542747	0.996503	1.46986
PIK3R1	1.122	0.237192	0.927039	1.35797
SSBP2	1.25043	0.0104063	1.05392	1.48357
PPIP5K2	1.07596	0.582025	0.829041	1.39642
PAM	1.08778	0.350614	0.911615	1.29799
BDP1	1.08372	0.53923	0.838411	1.40079
ATG12	1.1811	0.324849	0.847975	1.64509
DAAM2	1.16216	0.0408179	1.0063	1.34216
PRIM2	0.910397	0.500858	0.692666	1.19657
FAXC	1.07858	0.412769	0.899986	1.29261
RNF217	1.33288	0.00369133	1.09787	1.61819
CDCA5	0.883848	0.11096	0.759345	1.02876
TMEM47	1.14285	0.0470287	1.00175	1.30382
MSN	1.18644	0.074317	0.983347	1.43147
DOCK11	1.1502	0.0696829	0.988801	1.33794
NSDHL	0.958163	0.731681	0.750492	1.2233
CETN2	1.12058	0.395708	0.861676	1.45727
HMBOX1	0.960358	0.755319	0.744645	1.23856
MRPS28	0.916295	0.535725	0.694837	1.20834
TERF1	0.897019	0.537268	0.635124	1.26691
MTDH	0.85279	0.29463	0.633148	1.14863
UTP23	0.948484	0.740995	0.693149	1.29788
ZNF7	0.925902	0.665152	0.653367	1.31212
HAUS6	0.918044	0.454864	0.733616	1.14884
STOM	1.2585	0.0105332	1.05521	1.50095
GSN	1.12793	0.147191	0.958494	1.32732
NACC2	0.99816	0.983649	0.836931	1.19045
PDSS1	0.808453	0.0331689	0.664787	0.983166
FAM13C	1.21237	0.0485493	1.00123	1.46804
SSRP1	0.909099	0.470831	0.701649	1.17788
ADAM33	1.12541	0.0408623	1.00492	1.26035
CHEK1	0.849093	0.101751	0.698015	1.03287
SCN2B	1.28462	0.0738117	0.976166	1.69054
JPH2	1.05645	0.27248	0.957751	1.16532
LSM14B	0.951213	0.658841	0.761814	1.1877
HMGA2	1.08262	0.206072	0.957273	1.22438
FAM124A	1.14086	0.0884004	0.98039	1.3276
DIXDC1	1.06645	0.35005	0.931835	1.22051
ITPR1	1.16074	0.161139	0.942298	1.42983
CACNA1C	1.07902	0.263838	0.944262	1.23301
DIP2C	1.09317	0.349559	0.90704	1.31751
CSNK1G3	1.09449	0.542242	0.818666	1.46323
FER	1.21963	0.0812139	0.975674	1.52459
ANKRD50	1.29146	0.0182642	1.04433	1.59706
FAM160B1	1.1534	0.291111	0.884933	1.50331
EDNRA	1.25257	0.0023245	1.08357	1.44794
ZNF385D	1.39505	0.00839954	1.08909	1.78697
KCNE4	1.19914	0.0100817	1.04422	1.37705
PTPN14	1.18837	0.129323	0.950824	1.48526
SETBP1	1.18266	0.0220445	1.02445	1.3653
TCF7L1	1.17754	0.0333822	1.01295	1.36887
JMY	1.08164	0.469708	0.87435	1.33807
SUV39H2	0.878538	0.316544	0.68188	1.13191
CCDC50	1.19189	0.133194	0.947829	1.49881
SPARCL1	1.12927	0.0140227	1.02488	1.24428
MBNL1	1.14273	0.274573	0.899498	1.45174
HNRNPDL	1.0702	0.672279	0.781523	1.46552
UTRN	1.11406	0.19604	0.9458	1.31225
ANAPC1	0.996515	0.977566	0.781277	1.27105
HNRNPU	0.928083	0.612164	0.695472	1.23849
JAZF1	1.32904	0.00815362	1.07651	1.6408
CHD1	1.04917	0.711452	0.813577	1.35298
TBCEL	1.28263	0.0221489	1.03631	1.5875
ABI3BP	1.1072	0.0416439	1.00386	1.22117
CEP112	1.2367	0.0907384	0.966846	1.58188
BUB3	0.930548	0.585722	0.718332	1.20546
C21orf91	1.09561	0.477685	0.851509	1.40969
JAM2	1.1438	0.0491266	1.00051	1.3076
ADAMTS1	1.22021	0.00259181	1.07201	1.38889
CYP2U1	1.4041	0.00103648	1.14639	1.71975
AZIN1	1.0401	0.751205	0.815672	1.32628
ATP6V1C1	1.16909	0.254811	0.893448	1.52978
OTUD6B	1.08179	0.5156	0.853522	1.3711
MARVELD1	1.22256	0.0127568	1.04374	1.43202
NIFK	0.986628	0.930803	0.728091	1.33697
LARP1	0.966375	0.801501	0.740189	1.26168
NUP205	0.921268	0.478628	0.734289	1.15586
VBP1	0.917492	0.53636	0.698328	1.20544
KCNMA1	1.10136	0.0865159	0.986245	1.22992
DPY19L4	1.06253	0.616353	0.838111	1.34703
ADAMTSL3	1.18673	0.0235644	1.02327	1.37631
CCT8	0.954883	0.738925	0.727844	1.25274
MTERF3	0.893744	0.429054	0.676548	1.18067
PTDSS1	0.902845	0.412044	0.707226	1.15257
NPTN	1.10251	0.498167	0.831287	1.46222
ATAD2	0.880116	0.142609	0.741994	1.04395
FBXO32	1.08835	0.165113	0.96572	1.22656
BUB1B	0.953502	0.565837	0.810472	1.12177
FZD1	1.21732	0.0282419	1.02119	1.45111
CCNB2	0.994485	0.946582	0.845943	1.16911
PALM2AKAP2	1.25047	0.0141875	1.04591	1.49503
WDR19	1.04841	0.722496	0.807629	1.36098
RAB28	1.15934	0.403297	0.819642	1.63983
WIPI2	1.19586	0.270727	0.869852	1.64405
MRAS	1.17944	0.0448074	1.00383	1.38577
CUL4B	1.13702	0.350428	0.868383	1.48876
SPATA2	0.944009	0.622705	0.750403	1.18757
RAPGEF6	1.16915	0.403547	0.810251	1.68702
MIS18A	0.943383	0.589887	0.763215	1.16608
GART	0.908256	0.448673	0.708098	1.16499
STARD9	1.15761	0.127718	0.958898	1.39749
NAE1	1.11023	0.458787	0.841918	1.46405
NPR2	1.23056	0.0528527	0.997448	1.51814
ZNF362	1.1573	0.17375	0.937623	1.42844
VMA21	0.930955	0.557532	0.732988	1.18239
PKNOX1	0.984347	0.925193	0.708151	1.36827
PRMT2	1.4115	0.0318696	1.03034	1.93367
SIK3	1.0775	0.582224	0.825896	1.40575
SAFB	0.873316	0.382104	0.644542	1.18329
ZNF333	1.1052	0.558317	0.790642	1.54492
FMNL3	1.15483	0.152597	0.948103	1.40663
ADCY9	1.11263	0.299747	0.90938	1.3613
COA7	0.754688	0.0335587	0.582164	0.978339
ZYG11B	1.04256	0.756201	0.801383	1.35631
GMEB1	0.797715	0.231761	0.550779	1.15536
NFIA	1.0572	0.609752	0.853871	1.30896
USP1	0.796158	0.0707302	0.621771	1.01946
KCNT2	1.65252	0.000484743	1.24625	2.19124
EXTL2	1.1663	0.236954	0.90383	1.50499
DDR2	1.1652	0.00969076	1.03774	1.30831
NUP35	1.18813	0.258436	0.881097	1.60216
CCDC138	0.920853	0.523129	0.714945	1.18606
CDC42EP3	1.16064	0.0324698	1.01252	1.33042
GNPDA2	1.27035	0.0662134	0.984107	1.63984
ANTXR2	1.18153	0.0193849	1.02734	1.35886
HELQ	1.29247	0.211951	0.863907	1.93364
PBXIP1	1.03651	0.721727	0.850887	1.26262
COL6A3	1.15023	0.0270123	1.01604	1.30216
FSTL1	1.23407	0.00517381	1.06491	1.4301
CCT3	1.00463	0.971241	0.781481	1.2915
TGFBR2	1.17561	0.0754598	0.983545	1.40518
NFASC	1.11818	0.0663367	0.992495	1.25979
CLASP2	1.06755	0.630181	0.818126	1.39303
ICA1L	1.13764	0.304694	0.889326	1.4553
PRICKLE2	1.15232	0.062901	0.9924	1.33802
GMPS	0.967083	0.796573	0.749797	1.24734
SLMAP	1.01174	0.904874	0.835516	1.22513
GYG1	1.21737	0.0949279	0.966418	1.53349
SNRK	1.2274	0.132885	0.939575	1.6034
KIF15	0.869353	0.107945	0.732927	1.03117
WDR43	0.929047	0.597327	0.707048	1.22075
FYCO1	1.05772	0.531184	0.887343	1.26081
BAP1	0.964584	0.789438	0.740288	1.25684
GNL3	1.00113	0.992199	0.798089	1.25583
DNAJB14	1.01536	0.921979	0.748382	1.37759
CDC25A	0.84785	0.0513213	0.718169	1.00095
C4orf3	1.28528	0.0708707	0.978876	1.68759
HMGB2	0.835299	0.0993837	0.674342	1.03467
MAD2L1	0.942696	0.477555	0.801028	1.10942
NAA15	0.982059	0.897615	0.745386	1.29388
ABCE1	1.03682	0.776658	0.807615	1.33108
RNF180	1.26818	0.0136519	1.04999	1.53172
SLC25A46	1.10921	0.389664	0.875893	1.40469
PGGT1B	1.02385	0.877192	0.759284	1.3806
AGGF1	1.15783	0.407457	0.818574	1.6377
GRPEL2	1.00527	0.967789	0.778758	1.29768
ERAP1	1.00422	0.965676	0.829114	1.2163
CMYA5	1.39212	0.0270171	1.03831	1.8665
UBLCP1	1.17401	0.319816	0.855874	1.61039
UTP15	0.957136	0.776213	0.707598	1.29468
CREBRF	1.22939	0.113506	0.951953	1.58769
SFXN1	0.98204	0.878718	0.778094	1.23944
SAP30L	1.02234	0.872165	0.781081	1.33813
PTTG1	0.939414	0.451379	0.798397	1.10534
DLC1	1.26638	0.00488873	1.07432	1.49277
OSGIN2	1.08969	0.539722	0.828091	1.43393
PHAX	1.05458	0.754541	0.755778	1.47152
SLC25A32	1.10307	0.82851	0.454059	2.67976
GEM	1.19515	0.00959024	1.04433	1.36774
TMEM67	0.971839	0.827354	0.751814	1.25626
PSIP1	0.929491	0.552861	0.730089	1.18336
SVEP1	1.21454	0.00225741	1.07211	1.37589
HECTD2	1.23181	0.0751254	0.979104	1.54974
ZCCHC24	1.13495	0.037933	1.00708	1.27905
PKNOX2	1.33185	0.00920974	1.07346	1.65244
LRR1	0.883683	0.404186	0.660867	1.18162
DNAAF2	0.942386	0.717576	0.683253	1.2998
VSTM4	1.20678	0.0130523	1.04035	1.39984
ENOX2	1.07545	0.571953	0.835673	1.38403
DDX21	0.980278	0.86048	0.785021	1.2241
METTL17	0.880421	0.436327	0.638889	1.21326
SALL2	1.16145	0.0291085	1.01535	1.32859
ZFYVE1	1.21648	0.198591	0.902311	1.64003
E2F7	0.92623	0.407443	0.772641	1.11035
TTC7B	1.27197	0.0656474	0.984551	1.6433
CPSF2	1.11552	0.461763	0.833749	1.49252
MOAP1	1.15843	0.287512	0.883429	1.51904
AMOTL1	1.16447	0.0242767	1.01998	1.32941
JAM3	1.19445	0.00671481	1.05044	1.3582
FBN1	1.2209	0.00163574	1.0783	1.38237
NOLC1	0.949831	0.642765	0.764171	1.1806
CLMP	1.13338	0.020264	1.01969	1.25976
WBP1L	1.21212	0.142913	0.937078	1.56788
APBB1	1.17903	0.0221709	1.02386	1.35772
DCHS1	1.14544	0.0726849	0.987582	1.32854
CENPN	0.857294	0.168553	0.688558	1.06738
MFAP4	1.0907	0.0516511	0.999379	1.19036
BLCAP	1.01529	0.916395	0.764748	1.34792
MARF1	1.17529	0.20939	0.913312	1.51242
TERF2IP	1.42832	0.0574308	0.988815	2.06317
YWHAB	1.03009	0.84625	0.763352	1.39004
MAP1A	1.1074	0.118542	0.974257	1.25874
PBX3	1.14811	0.0882472	0.979532	1.3457
PHB	0.912149	0.463371	0.713397	1.16627
TBC1D2B	1.14208	0.223958	0.921946	1.41478
RRM1	0.892457	0.320806	0.712915	1.11721
ZNF641	1.18011	0.267955	0.880382	1.58189
TUBA1A	1.16711	0.0174416	1.0275	1.32569
CHAF1A	0.749544	0.00848408	0.604741	0.929021
SRR	0.969956	0.858385	0.69379	1.35605
ZNF232	1.00418	0.976922	0.757015	1.33204
SCARA3	1.09451	0.117345	0.977539	1.22547
PCMTD1	1.23556	0.0961784	0.963029	1.58522
DTYMK	0.931656	0.54241	0.741889	1.16997
STIP1	0.927967	0.505494	0.744674	1.15638
RAB31	1.23283	0.00837647	1.05518	1.4404
FEN1	0.80368	0.0330783	0.65734	0.982599
LDLRAD4	1.18927	0.11542	0.958425	1.4757
SNTB2	1.12323	0.361465	0.875132	1.44168
CEP120	1.01402	0.925793	0.756527	1.35915
FEM1B	1.16232	0.203775	0.921676	1.4658
MECP2	0.991998	0.954088	0.754624	1.30404
ROR2	1.17543	0.00669955	1.04581	1.32111
AR	1.1964	0.069931	0.985502	1.45243
UBE2V2	1.24076	0.159284	0.918809	1.67551
MN1	1.10295	0.0843019	0.986822	1.23274
CLIC4	1.17939	0.0390289	1.00834	1.37945
ZEB2	1.20739	0.0447168	1.00445	1.45133
BUB1	0.957835	0.591568	0.818371	1.12107
HNRNPF	0.908337	0.493449	0.689845	1.19603
CSGALNACT2	1.2095	0.093003	0.96877	1.51005
ZFPM2	1.2576	0.00647629	1.06631	1.4832
HNRNPA3	0.836563	0.236719	0.622474	1.12428
RNF150	1.14894	0.0173883	1.02473	1.28821
FAXDC2	1.13649	0.0604342	0.994404	1.29889
CRTAP	1.22776	0.0931599	0.96624	1.56007
CDK1	0.953955	0.566248	0.812033	1.12068
DNAJC18	1.30174	0.0260479	1.03196	1.64205
RALGAPB	1.03201	0.78456	0.823341	1.29356
HSPA4	1.10875	0.447218	0.849615	1.44692
SGCD	1.14849	0.0265428	1.01625	1.29794
CDCA4	0.989632	0.920249	0.806994	1.2136
SOCS5	1.19289	0.204974	0.90814	1.56692
PDE7B	1.19236	0.0237489	1.02371	1.38879
MCC	1.31879	0.00146875	1.11205	1.56397
ASXL1	1.08639	0.473439	0.866175	1.36258
MAP6	1.2156	0.0119366	1.04397	1.41544
SPATA5L1	0.864093	0.2859	0.660764	1.12999
BCL2	1.05862	0.576725	0.866708	1.29302
COL8A2	1.15539	0.037006	1.00875	1.32335
RRM2	0.928507	0.356502	0.793064	1.08708
PRNP	1.18199	0.0435775	1.00483	1.39038
SYNPO	1.13017	0.115249	0.970537	1.31605
LAMB2	1.02325	0.793492	0.861494	1.21537
NEGR1	1.14894	0.0430311	1.00436	1.31432
TP53RK	0.942594	0.67953	0.712046	1.24779
AFF1	1.10072	0.377729	0.889348	1.36233
PDE3A	1.17824	0.0166546	1.0302	1.34755
DMXL1	1.13321	0.308477	0.890822	1.44154
NBEA	1.11261	0.146346	0.963411	1.28491
MRGPRF	1.0834	0.0881341	0.98811	1.18788
BNC2	1.18795	0.0169764	1.0313	1.36838
NOC3L	0.906806	0.428715	0.711696	1.15541
MMRN2	1.28333	0.00450105	1.08041	1.52436
ZNF449	1.09315	0.570947	0.803337	1.4875
SMARCC1	0.954466	0.688733	0.759856	1.19892
PTPRM	1.26989	0.00622567	1.0701	1.507
PEAK1	1.16688	0.15116	0.945165	1.44062
CSPG4	1.06811	0.282155	0.947251	1.2044
HEG1	1.20786	0.0191188	1.03137	1.41456
STAT5B	1.17727	0.170922	0.932015	1.48707
MSRB3	1.13382	0.0167446	1.02295	1.25669
PRPF8	1.01684	0.884488	0.811764	1.27372
ZBTB4	1.06768	0.529979	0.870325	1.30979
PODN	1.13712	0.0134026	1.02701	1.25904
EXO1	0.971865	0.743187	0.819338	1.15279
ZWILCH	0.902855	0.371388	0.721612	1.12962
SH3PXD2B	1.18216	0.0506271	0.999543	1.39815
PABPC5	1.50687	0.00468097	1.13414	2.0021
VCPIP1	0.941957	0.677132	0.710871	1.24816
ZNF25	1.15817	0.167977	0.939973	1.42702
NR2F1	1.13689	0.0490506	1.00053	1.29183
A2M	1.17939	0.0162341	1.03092	1.34924
LYSMD3	1.15578	0.329748	0.863837	1.5464
LMNB2	0.799827	0.0200316	0.662596	0.96548
TYMS	0.862813	0.132507	0.711904	1.04571
CHD9	1.23903	0.101726	0.958528	1.60161
NAP1L5	1.21099	0.0501618	0.999865	1.46669
NR2C2	0.968339	0.791121	0.763184	1.22864
THAP5	0.972044	0.859416	0.710263	1.33031
UBE2N	0.988556	0.946033	0.708379	1.37955
PLEKHM3	1.08171	0.52075	0.851144	1.37474
EPM2AIP1	1.16152	0.0993203	0.972072	1.38788
FAM219B	1.09602	0.508999	0.834918	1.43877
SNX18	1.1623	0.198692	0.924089	1.46191
GEMIN4	0.910945	0.412385	0.728844	1.13854
C14orf28	1.01663	0.91896	0.739975	1.39671
MYADM	1.17251	0.0537312	0.997448	1.3783
SSC5D	1.12055	0.0316158	1.01007	1.2431
TSHZ1	1.04301	0.673577	0.857418	1.26878
RCC1	0.925731	0.390968	0.776091	1.10422
PITPNB	1.06936	0.655201	0.796705	1.43532
MRPS23	0.988165	0.94212	0.716565	1.36271
GINS3	0.830812	0.171362	0.637029	1.08354
SNRPE	1.06764	0.644938	0.8082	1.41037
ERCC6L2	0.919707	0.55664	0.695744	1.21576
RGMA	1.06358	0.184763	0.970974	1.16502
AP1S2	1.12103	0.204118	0.939808	1.33719
C8orf33	1.03142	0.796648	0.815189	1.305
TSHZ2	1.08573	0.276905	0.936114	1.25927
KPNA2	0.919879	0.37026	0.766286	1.10426
MXRA7	1.15464	0.0403547	1.00634	1.32479
IGIP	1.18113	0.199732	0.915785	1.52336
CEP63	1.14534	0.468161	0.793805	1.65256
GJC1	1.11389	0.148966	0.962116	1.2896
SLC8A1	1.19605	0.0570579	0.994643	1.43825
GPC6	1.18301	0.0173606	1.03004	1.35869
FBXL7	1.26623	0.00244359	1.08694	1.47509
SFXN4	0.814977	0.142114	0.62017	1.07098
ALYREF	0.824263	0.120348	0.64589	1.0519
CBX6	1.05225	0.435016	0.925947	1.19578
CHEK2	0.869568	0.24748	0.68618	1.10197
RBM12B	0.93377	0.611439	0.716843	1.21634
DENND5A	1.22668	0.0194358	1.03352	1.45594
POU6F1	1.2082	0.0774739	0.979387	1.49047
PRKD1	1.33176	0.00149959	1.11586	1.58943
SLIT3	1.14987	0.0197938	1.02244	1.29318
SS18L1	0.994078	0.960617	0.78528	1.25839
ZFP1	1.32048	0.0750371	0.972325	1.79329
ARMCX2	1.26219	0.00130476	1.09515	1.45471
RBM43	1.15526	0.240729	0.907745	1.47026
ZFP90	1.19869	0.201724	0.907556	1.58322
F8	1.3016	0.0147187	1.05316	1.60865
PURA	1.07542	0.658389	0.779094	1.48446
MRPL30	1.05895	0.74242	0.752534	1.49013
PARPBP	0.870059	0.187259	0.707462	1.07003
PRKG1	1.20903	0.0329396	1.0155	1.43944
LSAMP	1.16685	0.0353309	1.01066	1.34717
PBX1	1.07153	0.380123	0.918333	1.25029
ANKFY1	1.0391	0.737776	0.830107	1.30072
LRCH3	1.09473	0.533879	0.823129	1.45595
ANKRD46	1.14208	0.369875	0.854251	1.5269
PIP5K1C	0.989092	0.925687	0.785498	1.24546
KIF18B	0.87514	0.0863085	0.751431	1.01921
NAP1L3	1.24019	0.0134444	1.04558	1.47103
BACE1	1.25387	0.0373585	1.01333	1.55152
KATNA1	0.943686	0.751421	0.659288	1.35077
PDE2A	1.24482	0.00623071	1.06405	1.4563
ZDHHC17	1.17933	0.23906	0.896149	1.55201
TEAD1	1.16256	0.0787558	0.98284	1.37515
MITF	1.09999	0.293046	0.920959	1.31381
FNBP1	1.08689	0.198022	0.957387	1.23391
TAF9B	1.18744	0.145807	0.942044	1.49676
MAGI2	1.56216	0.0185452	1.07762	2.26458
ZNF286A	1.02031	0.910838	0.717655	1.45059
TCEA1	1.21952	0.144063	0.93444	1.59156
LIN28B	1.10642	0.228108	0.938638	1.30419
RILPL1	1.08379	0.59003	0.808764	1.45235
PRELP	1.08113	0.0497077	1.0001	1.16872
FAT4	1.1577	0.0669577	0.98982	1.35406
MPHOSPH8	0.762344	0.0990306	0.552239	1.05239
LONP1	0.811972	0.119269	0.624789	1.05524
ARMCX4	1.257	0.0846068	0.96926	1.63017
LAMA2	1.22078	0.00332313	1.06857	1.39467
TCF4	1.25725	0.0179552	1.04011	1.51972
TECPR2	1.19342	0.156786	0.934321	1.52438
KPNA5	1.21279	0.19843	0.903845	1.62733
FLNA	1.09057	0.0844297	0.98829	1.20344
ANXA6	1.11988	0.133325	0.965985	1.29828
ZSCAN26	1.18071	0.214758	0.908171	1.53503
ZGPAT	0.962154	0.790892	0.72342	1.27967
SRC	0.91339	0.358394	0.752826	1.1082
KANK2	1.08267	0.264991	0.941544	1.24495
RAD54B	0.861222	0.349983	0.629574	1.1781
FITM2	0.967388	0.760467	0.78168	1.19722
SVIL	1.10075	0.103795	0.980528	1.23571
ADARB1	1.25543	0.0252108	1.02868	1.53217
HNRNPAB	0.860301	0.240697	0.669085	1.10616
PARVA	1.21324	0.0274285	1.02174	1.44063
NKIRAS1	1.11774	0.512088	0.801346	1.55906
ADH5	1.25983	0.110859	0.94841	1.67351
MRPL42	0.93507	0.675276	0.683021	1.28013
ZNF667	1.29088	0.108328	0.945236	1.76291
PRIM1	0.959218	0.723645	0.761527	1.20823
ZNF248	0.994274	0.966885	0.75818	1.30389
MIER1	0.935792	0.706688	0.662324	1.32217
UCKL1	1.02888	0.823141	0.801584	1.32062
PEG3	1.17743	0.0969375	0.970904	1.42788
ATL1	1.18488	0.273758	0.874452	1.60551
WDHD1	0.920006	0.441931	0.743867	1.13785
CCDC69	1.09479	0.140826	0.970482	1.23503
NCOA6	1.00909	0.940277	0.796307	1.27874
ZNF521	1.32602	0.00105328	1.12003	1.56991
ARHGAP11A	0.945501	0.539493	0.790529	1.13085
CIPC	1.02257	0.861122	0.796357	1.31304
TOP1	0.908014	0.487099	0.691669	1.19203
MAP3K3	1.23081	0.0680362	0.984732	1.53837
KIAA0753	0.955946	0.747017	0.727019	1.25696
GPRASP1	1.18786	0.0191194	1.02856	1.37184
DMD	1.13026	0.0502689	0.999856	1.27767
SMG5	0.889375	0.349958	0.695533	1.13724
PJA2	1.31905	0.00866	1.07269	1.62199
FAM229B	1.29337	0.00456753	1.08271	1.54501
PCMTD2	1.00617	0.949629	0.831285	1.21785
LIME1	0.836486	0.266025	0.610689	1.14577
PHACTR4	0.940219	0.693377	0.692069	1.27735
BMPR2	1.24023	0.0612658	0.989883	1.55388
ABCF1	0.949275	0.723045	0.711804	1.26597
TRIM13	0.931934	0.669003	0.674577	1.28748
DOK6	1.56463	0.00339772	1.15966	2.11102
TRIM71	1.08421	0.381293	0.90471	1.29931
NUP62	0.872877	0.341463	0.659623	1.15508
ZBTB9	0.963052	0.776405	0.742702	1.24878
LEPROT	1.5195	0.0071276	1.12035	2.06087
S1PR3	1.10802	0.161401	0.959841	1.27906
ITGA1	1.16789	0.0398239	1.00724	1.35415
CPNE1	1.12042	0.253101	0.921924	1.36164
UBXN2B	1.0792	0.532659	0.849418	1.37114
NBPF1	0.900712	0.452205	0.685774	1.18302
FAM228B	1.23775	0.179735	0.906359	1.69032
ATXN1L	1.08148	0.55401	0.83434	1.40183
C14orf132	1.14521	0.0286115	1.01428	1.29304
LINC01354	1.69264	0.0134389	1.11516	2.56917
MAGI2-AS3	1.31979	0.00666567	1.08007	1.61271
ZNF853	1.10972	0.0995971	0.980398	1.25609
NR2F1-AS1	1.54844	0.00802657	1.12072	2.13941
LRRC37A2	0.854187	0.256914	0.650462	1.12172
RBM14	0.77506	0.0857199	0.579582	1.03647
GET4	0.929119	0.684656	0.651601	1.32483
ACAD11	1.2197	0.649309	0.518174	2.871
ARHGEF25	1.13255	0.103771	0.974834	1.31578
PEDS1	0.987887	0.928464	0.757105	1.28902
ADAMTS9-AS2	1.26115	0.0717339	0.979702	1.62345
STON1	1.15671	0.0220649	1.02116	1.31025
NFS1	0.841519	0.273633	0.617877	1.14611
RBM12	1.04438	0.761674	0.788825	1.38273
N4BP2L2	0.94811	0.687394	0.731382	1.22906
ZCCHC3	0.956267	0.713404	0.753257	1.21399
CKMT2-AS1	1.18815	0.435592	0.77029	1.83269
OTUD6B-AS1	1.02511	0.872036	0.758061	1.38624
PABPC4L	1.30344	0.0188736	1.04477	1.62615
MIR100HG	1.23642	0.0124215	1.0469	1.46024
EID1	1.32242	0.00801553	1.0756	1.62587
CTSO	1.21335	0.0400383	1.00883	1.45932
LINC00648	1.11636	0.144562	0.96291	1.29427
SPON1	1.1125	0.0198733	1.01703	1.21693
RNF115	1.13172	0.455838	0.817517	1.56669
FENDRR	1.08164	0.211983	0.956228	1.22351
TMEM185A	1.20236	0.220752	0.895228	1.61485
LIX1L	1.17402	0.0607222	0.992802	1.38832
UHRF1	0.834812	0.0312295	0.708345	0.983857
HERC2P2	1.00706	0.933893	0.852857	1.18914
IQCJ-SCHIP1	1.12366	0.218353	0.933275	1.35289

## Sheet: S7
Table S7 Proteomics expression of m6A regulator-related genes
Genes	Downregulated in Tumor	Upregulated in Tumor	Pvalue
AKT3	15	38	1.92292e-05
ARMCX2	40	34	0.41108
BICC1	4	19	3.65336e-05
CHAF1A	15	17	0.802587
CNRIP1	49	31	0.00718952
CYP2U1	30	41	0.0932763
DDR2	35	40	0.513629
EDNRA	10	23	0.00313485
FBN1	34	46	0.0819903
FERMT2	39	41	0.874367
FSTL1	8	71	5.90872e-23
GEM	10	17	0.10247
JAM3	37	35	0.867632
LAMA2	48	32	0.0177061
LAMA4	38	42	0.635256
LEPROT	15	23	0.108294
MCC	57	18	5.4567e-10
MID2	16	19	0.632585
MMRN2	45	35	0.154729
NR3C1	56	23	3.55117e-07
PDE2A	42	20	0.000162132
PDGFRB	7	73	8.90965e-25
PHLDB2	36	42	0.42334
PJA2	25	26	1
PLXDC2	19	61	9.01139e-11
PRKD1	32	42	0.138982
PTPRM	51	21	1.34266e-06
QKI	14	66	7.39539e-16
RAB31	7	73	8.90965e-25
RBMS3	15	28	0.00965387
RECK	45	34	0.111584
RERG	20	26	0.297147
ROR2	25	47	0.000465258
SLIT2	19	27	0.1444
SVEP1	24	31	0.252559
TIMP2	17	63	1.11812e-12

## Sheet: S8
Table S8 The activation states of biological pathways in distinct m6A–related patterns by GSVA enrichment analysis.
Pathway	cluster1	cluster2	Pvalue
GLYCOSAMINOGLYCAN_BIOSYNTHESIS_CHONDROITIN_SULFATE	0.0869208	0.129477	6.09315e-34
ECM_RECEPTOR_INTERACTION	0.0745958	0.109097	4.09262e-32
FOCAL_ADHESION	0.147284	0.173767	5.41302e-25
COMPLEMENT_AND_COAGULATION_CASCADES	0.123762	0.154714	7.33228e-13
TGF_BETA_SIGNALING_PATHWAY	0.144399	0.16505	3.58276e-11
GLYCOSPHINGOLIPID_BIOSYNTHESIS_GANGLIO_SERIES	0.063035	0.0858733	8.21107e-08
SYSTEMIC_LUPUS_ERYTHEMATOSUS	0.256857	0.284328	2.32857e-06
INTESTINAL_IMMUNE_NETWORK_FOR_IGA_PRODUCTION	0.2773	0.299395	0.00381241
LEUKOCYTE_TRANSENDOTHELIAL_MIGRATION	0.173445	0.19481	2.14595e-18
FC_GAMMA_R_MEDIATED_PHAGOCYTOSIS	0.194416	0.215509	9.11125e-16
CYTOKINE_CYTOKINE_RECEPTOR_INTERACTION	0.0495542	0.0780487	6.47858e-15
CHEMOKINE_SIGNALING_PATHWAY	0.151788	0.176175	7.24885e-15
TOLL_LIKE_RECEPTOR_SIGNALING_PATHWAY	0.154119	0.177291	1.41873e-08
NOD_LIKE_RECEPTOR_SIGNALING_PATHWAY	0.184102	0.204945	1.04128e-05
CELL_ADHESION_MOLECULES_CAMS	0.261795	0.280438	0.000139733
B_CELL_RECEPTOR_SIGNALING_PATHWAY	0.179808	0.197585	0.000266528
GLYCOSYLPHOSPHATIDYLINOSITOL_GPI_ANCHOR_BIOSYNTHESIS	0.235408	0.21675	8.00457e-38
BASE_EXCISION_REPAIR	0.27803	0.260589	1.99602e-37
ONE_CARBON_POOL_BY_FOLATE	0.173812	0.156017	8.54458e-37
CITRATE_CYCLE_TCA_CYCLE	0.352541	0.337171	1.23647e-36
NUCLEOTIDE_EXCISION_REPAIR	0.292876	0.280702	1.48423e-33
SPLICEOSOME	0.349219	0.343202	3.82357e-33
HOMOLOGOUS_RECOMBINATION	0.189162	0.168681	1.6054e-31
GLYCOLYSIS_GLUCONEOGENESIS	0.22452	0.213196	4.45597e-30
THYROID_CANCER	0.233213	0.227416	1.96855e-29
MISMATCH_REPAIR	0.315145	0.298934	4.1474e-29
NON_HOMOLOGOUS_END_JOINING	0.206388	0.194049	6.2464e-29
PENTOSE_PHOSPHATE_PATHWAY	0.275513	0.264002	3.21286e-28
DNA_REPLICATION	0.3138	0.293266	4.21403e-27
CELL_CYCLE	0.280163	0.26989	4.05778e-26
FOLATE_BIOSYNTHESIS	0.233697	0.223424	4.06083e-25
Pathway	cluster1_mean	cluster3_mean	Pvalue
GLYCOSAMINOGLYCAN_BIOSYNTHESIS_CHONDROITIN_SULFATE	0.0869208	0.123679	3.03077e-32
ECM_RECEPTOR_INTERACTION	0.0745958	0.107191	4.27527e-39
FOCAL_ADHESION	0.147284	0.17635	3.70016e-47
COMPLEMENT_AND_COAGULATION_CASCADES	0.123762	0.154328	2.82764e-18
TGF_BETA_SIGNALING_PATHWAY	0.144399	0.165487	9.87401e-20
GLYCOSPHINGOLIPID_BIOSYNTHESIS_GANGLIO_SERIES	0.063035	0.0850125	1.01362e-10
SYSTEMIC_LUPUS_ERYTHEMATOSUS	0.256857	0.279934	7.07422e-06
INTESTINAL_IMMUNE_NETWORK_FOR_IGA_PRODUCTION	0.2773	0.297418	0.00126752
REGULATION_OF_ACTIN_CYTOSKELETON	0.149401	0.16859	9.80015e-28
CALCIUM_SIGNALING_PATHWAY	-0.0244282	0.00422787	2.1459e-32
PEROXISOME	0.234378	0.216581	2.42891e-52
GLYCOSYLPHOSPHATIDYLINOSITOL_GPI_ANCHOR_BIOSYNTHESIS	0.235408	0.214653	4.07498e-48
BASE_EXCISION_REPAIR	0.27803	0.248027	1.38436e-76
ONE_CARBON_POOL_BY_FOLATE	0.173812	0.146829	1.29577e-64
CITRATE_CYCLE_TCA_CYCLE	0.352541	0.337542	3.9747e-40
TERPENOID_BACKBONE_BIOSYNTHESIS	0.264998	0.242589	4.47261e-39
NUCLEOTIDE_EXCISION_REPAIR	0.292876	0.274317	2.00782e-56
SPLICEOSOME	0.349219	0.339346	4.15956e-50
HOMOLOGOUS_RECOMBINATION	0.189162	0.153865	4.81515e-66
GLYCOLYSIS_GLUCONEOGENESIS	0.22452	0.217075	2.35252e-23
THYROID_CANCER	0.233213	0.223656	4.0202e-44
MISMATCH_REPAIR	0.315145	0.287905	2.48172e-58
NON_HOMOLOGOUS_END_JOINING	0.206388	0.186837	2.24385e-50
PENTOSE_PHOSPHATE_PATHWAY	0.275513	0.258593	2.30728e-45
DNA_REPLICATION	0.3138	0.276045	3.69541e-64
FRUCTOSE_AND_MANNOSE_METABOLISM	0.246158	0.226745	1.73217e-47
CELL_CYCLE	0.280163	0.257131	6.42773e-64
FOLATE_BIOSYNTHESIS	0.233697	0.21263	7.81513e-55
BASAL_TRANSCRIPTION_FACTORS	0.245457	0.236176	9.99695e-32
P53_SIGNALING_PATHWAY	0.254648	0.246909	3.53022e-41
RIG_I_LIKE_RECEPTOR_SIGNALING_PATHWAY	0.0968292	0.0874246	6.93744e-27
NATURAL_KILLER_CELL_MEDIATED_CYTOTOXICITY	-0.0394051	-0.0515129	8.46153e-22

## Sheet: S9
Table S9 The gene sets used in this study for marking each TME infiltration cell type.
Metagene	Cell.type	Immunity
ADAM28	Activated.B.cell	Adaptive
CD180	Activated.B.cell	Adaptive
CD79B	Activated.B.cell	Adaptive
BLK	Activated.B.cell	Adaptive
CD19	Activated.B.cell	Adaptive
MS4A1	Activated.B.cell	Adaptive
TNFRSF17	Activated.B.cell	Adaptive
IGHM	Activated.B.cell	Adaptive
GNG7	Activated.B.cell	Adaptive
MICAL3	Activated.B.cell	Adaptive
SPIB	Activated.B.cell	Adaptive
HLA-DOB	Activated.B.cell	Adaptive
IGKC	Activated.B.cell	Adaptive
PNOC	Activated.B.cell	Adaptive
FCRL2	Activated.B.cell	Adaptive
BACH2	Activated.B.cell	Adaptive
CR2	Activated.B.cell	Adaptive
TCL1A	Activated.B.cell	Adaptive
AKNA	Activated.B.cell	Adaptive
ARHGAP25	Activated.B.cell	Adaptive
CCL21	Activated.B.cell	Adaptive
CD27	Activated.B.cell	Adaptive
CD38	Activated.B.cell	Adaptive
CLEC17A	Activated.B.cell	Adaptive
CLEC9A	Activated.B.cell	Adaptive
CLECL1	Activated.B.cell	Adaptive
AIM2	Activated.CD4.T.cell	Adaptive
BIRC3	Activated.CD4.T.cell	Adaptive
BRIP1	Activated.CD4.T.cell	Adaptive
CCL20	Activated.CD4.T.cell	Adaptive
CCL4	Activated.CD4.T.cell	Adaptive
CCL5	Activated.CD4.T.cell	Adaptive
CCNB1	Activated.CD4.T.cell	Adaptive
CCR7	Activated.CD4.T.cell	Adaptive
DUSP2	Activated.CD4.T.cell	Adaptive
ESCO2	Activated.CD4.T.cell	Adaptive
ETS1	Activated.CD4.T.cell	Adaptive
EXO1	Activated.CD4.T.cell	Adaptive
EXOC6	Activated.CD4.T.cell	Adaptive
IARS	Activated.CD4.T.cell	Adaptive
ITK	Activated.CD4.T.cell	Adaptive
KIF11	Activated.CD4.T.cell	Adaptive
KNTC1	Activated.CD4.T.cell	Adaptive
NUF2	Activated.CD4.T.cell	Adaptive
PRC1	Activated.CD4.T.cell	Adaptive
PSAT1	Activated.CD4.T.cell	Adaptive
RGS1	Activated.CD4.T.cell	Adaptive
RTKN2	Activated.CD4.T.cell	Adaptive
SAMSN1	Activated.CD4.T.cell	Adaptive
SELL	Activated.CD4.T.cell	Adaptive
TRAT1	Activated.CD4.T.cell	Adaptive
ADRM1	Activated.CD8.T.cell	Adaptive
AHSA1	Activated.CD8.T.cell	Adaptive
C1GALT1C1	Activated.CD8.T.cell	Adaptive
CCT6B	Activated.CD8.T.cell	Adaptive
CD37	Activated.CD8.T.cell	Adaptive
CD3D	Activated.CD8.T.cell	Adaptive
CD3E	Activated.CD8.T.cell	Adaptive
CD3G	Activated.CD8.T.cell	Adaptive
CD69	Activated.CD8.T.cell	Adaptive
CD8A	Activated.CD8.T.cell	Adaptive
CETN3	Activated.CD8.T.cell	Adaptive
CSE1L	Activated.CD8.T.cell	Adaptive
GEMIN6	Activated.CD8.T.cell	Adaptive
GNLY	Activated.CD8.T.cell	Adaptive
GPT2	Activated.CD8.T.cell	Adaptive
GZMA	Activated.CD8.T.cell	Adaptive
GZMH	Activated.CD8.T.cell	Adaptive
GZMK	Activated.CD8.T.cell	Adaptive
IL2RB	Activated.CD8.T.cell	Adaptive
LCK	Activated.CD8.T.cell	Adaptive
MPZL1	Activated.CD8.T.cell	Adaptive
NKG7	Activated.CD8.T.cell	Adaptive
PIK3IP1	Activated.CD8.T.cell	Adaptive
PTRH2	Activated.CD8.T.cell	Adaptive
TIMM13	Activated.CD8.T.cell	Adaptive
ZAP70	Activated.CD8.T.cell	Adaptive
ACP5	Gamma.delta.T.cell	Adaptive
AQP9	Gamma.delta.T.cell	Adaptive
BTN3A2	Gamma.delta.T.cell	Adaptive
C1orf54	Gamma.delta.T.cell	Adaptive
CARD8	Gamma.delta.T.cell	Adaptive
CCL18	Gamma.delta.T.cell	Adaptive
CD209	Gamma.delta.T.cell	Adaptive
CD33	Gamma.delta.T.cell	Adaptive
CD36	Gamma.delta.T.cell	Adaptive
CDK5	Gamma.delta.T.cell	Adaptive
IL10RB	Gamma.delta.T.cell	Adaptive
KLRF1	Gamma.delta.T.cell	Adaptive
LGALS1	Gamma.delta.T.cell	Adaptive
MAPK7	Gamma.delta.T.cell	Adaptive
KLHL7	Gamma.delta.T.cell	Adaptive
KRT80	Gamma.delta.T.cell	Adaptive
LAMC1	Gamma.delta.T.cell	Adaptive
LCORL	Gamma.delta.T.cell	Adaptive
LMNB1	Gamma.delta.T.cell	Adaptive
MEIS3P1	Gamma.delta.T.cell	Adaptive
MPL	Gamma.delta.T.cell	Adaptive
FABP1	Gamma.delta.T.cell	Adaptive
FABP5	Gamma.delta.T.cell	Adaptive
FADD	Gamma.delta.T.cell	Adaptive
MFAP3L	Gamma.delta.T.cell	Adaptive
MINPP1	Gamma.delta.T.cell	Adaptive
RPS24	Gamma.delta.T.cell	Adaptive
RPS7	Gamma.delta.T.cell	Adaptive
RPS9	Gamma.delta.T.cell	Adaptive
DBNL	Gamma.delta.T.cell	Adaptive
CCL13	Gamma.delta.T.cell	Adaptive
CD22	Immature..B.cell	Adaptive
CYBB	Immature..B.cell	Adaptive
FAM129C	Immature..B.cell	Adaptive
FCRL1	Immature..B.cell	Adaptive
FCRL3	Immature..B.cell	Adaptive
FCRL5	Immature..B.cell	Adaptive
FCRLA	Immature..B.cell	Adaptive
HDAC9	Immature..B.cell	Adaptive
HLA-DQA1	Immature..B.cell	Adaptive
HVCN1	Immature..B.cell	Adaptive
KIAA0226	Immature..B.cell	Adaptive
NCF1	Immature..B.cell	Adaptive
NCF1B	Immature..B.cell	Adaptive
P2RY10	Immature..B.cell	Adaptive
SP100	Immature..B.cell	Adaptive
TXNIP	Immature..B.cell	Adaptive
STAP1	Immature..B.cell	Adaptive
TAGAP	Immature..B.cell	Adaptive
ZCCHC2	Immature..B.cell	Adaptive
CCL3L1	Regulatory.T.cell	Adaptive
CD72	Regulatory.T.cell	Adaptive
CLEC5A	Regulatory.T.cell	Adaptive
FOXP3	Regulatory.T.cell	Adaptive
ITGA4	Regulatory.T.cell	Adaptive
L1CAM	Regulatory.T.cell	Adaptive
LIPA	Regulatory.T.cell	Adaptive
LRP1	Regulatory.T.cell	Adaptive
LRRC42	Regulatory.T.cell	Adaptive
MARCO	Regulatory.T.cell	Adaptive
MMP12	Regulatory.T.cell	Adaptive
MNDA	Regulatory.T.cell	Adaptive
MRC1	Regulatory.T.cell	Adaptive
MS4A6A	Regulatory.T.cell	Adaptive
PELO	Regulatory.T.cell	Adaptive
PLEK	Regulatory.T.cell	Adaptive
PRSS23	Regulatory.T.cell	Adaptive
PTGIR	Regulatory.T.cell	Adaptive
ST8SIA4	Regulatory.T.cell	Adaptive
STAB1	Regulatory.T.cell	Adaptive
B3GAT1	T.follicular.helper.cell	Adaptive
CDK5R1	T.follicular.helper.cell	Adaptive
PDCD1	T.follicular.helper.cell	Adaptive
BCL6	T.follicular.helper.cell	Adaptive
CD200	T.follicular.helper.cell	Adaptive
CD83	T.follicular.helper.cell	Adaptive
CD84	T.follicular.helper.cell	Adaptive
FGF2	T.follicular.helper.cell	Adaptive
GPR18	T.follicular.helper.cell	Adaptive
CEBPA	T.follicular.helper.cell	Adaptive
CECR1	T.follicular.helper.cell	Adaptive
CLEC10A	T.follicular.helper.cell	Adaptive
CLEC4A	T.follicular.helper.cell	Adaptive
CSF1R	T.follicular.helper.cell	Adaptive
CTSS	T.follicular.helper.cell	Adaptive
DMN	T.follicular.helper.cell	Adaptive
DPP4	T.follicular.helper.cell	Adaptive
LRRC32	T.follicular.helper.cell	Adaptive
MC5R	T.follicular.helper.cell	Adaptive
MICA	T.follicular.helper.cell	Adaptive
NCAM1	T.follicular.helper.cell	Adaptive
NCR2	T.follicular.helper.cell	Adaptive
NRP1	T.follicular.helper.cell	Adaptive
PDCD1LG2	T.follicular.helper.cell	Adaptive
PDCD6	T.follicular.helper.cell	Adaptive
PRDX1	T.follicular.helper.cell	Adaptive
RAE1	T.follicular.helper.cell	Adaptive
RAET1E	T.follicular.helper.cell	Adaptive
SIGLEC7	T.follicular.helper.cell	Adaptive
SIGLEC9	T.follicular.helper.cell	Adaptive
TYRO3	T.follicular.helper.cell	Adaptive
CHST12	T.follicular.helper.cell	Adaptive
CLIC3	T.follicular.helper.cell	Adaptive
IVNS1ABP	T.follicular.helper.cell	Adaptive
KIR2DL2	T.follicular.helper.cell	Adaptive
LGMN	T.follicular.helper.cell	Adaptive
CD70	Type.1.T.helper.cell	Adaptive
TBX21	Type.1.T.helper.cell	Adaptive
ADAM8	Type.1.T.helper.cell	Adaptive
AHCYL2	Type.1.T.helper.cell	Adaptive
ALCAM	Type.1.T.helper.cell	Adaptive
B3GALNT1	Type.1.T.helper.cell	Adaptive
BBS12	Type.1.T.helper.cell	Adaptive
BST1	Type.1.T.helper.cell	Adaptive
CD151	Type.1.T.helper.cell	Adaptive
CD47	Type.1.T.helper.cell	Adaptive
CD48	Type.1.T.helper.cell	Adaptive
CD52	Type.1.T.helper.cell	Adaptive
CD53	Type.1.T.helper.cell	Adaptive
CD59	Type.1.T.helper.cell	Adaptive
CD6	Type.1.T.helper.cell	Adaptive
CD68	Type.1.T.helper.cell	Adaptive
CD7	Type.1.T.helper.cell	Adaptive
CD96	Type.1.T.helper.cell	Adaptive
CFHR3	Type.1.T.helper.cell	Adaptive
CHRM3	Type.1.T.helper.cell	Adaptive
CLEC7A	Type.1.T.helper.cell	Adaptive
COL23A1	Type.1.T.helper.cell	Adaptive
COL4A4	Type.1.T.helper.cell	Adaptive
COL5A3	Type.1.T.helper.cell	Adaptive
DAB1	Type.1.T.helper.cell	Adaptive
DLEU7	Type.1.T.helper.cell	Adaptive
DOC2B	Type.1.T.helper.cell	Adaptive
EMP1	Type.1.T.helper.cell	Adaptive
F12	Type.1.T.helper.cell	Adaptive
FURIN	Type.1.T.helper.cell	Adaptive
GAB3	Type.1.T.helper.cell	Adaptive
GATM	Type.1.T.helper.cell	Adaptive
GFPT2	Type.1.T.helper.cell	Adaptive
GPR25	Type.1.T.helper.cell	Adaptive
GREM2	Type.1.T.helper.cell	Adaptive
HAVCR1	Type.1.T.helper.cell	Adaptive
HSD11B1	Type.1.T.helper.cell	Adaptive
HUNK	Type.1.T.helper.cell	Adaptive
IGF2	Type.1.T.helper.cell	Adaptive
RCSD1	Type.1.T.helper.cell	Adaptive
RYR1	Type.1.T.helper.cell	Adaptive
SAV1	Type.1.T.helper.cell	Adaptive
SELE	Type.1.T.helper.cell	Adaptive
SELP	Type.1.T.helper.cell	Adaptive
SH3KBP1	Type.1.T.helper.cell	Adaptive
SIT1	Type.1.T.helper.cell	Adaptive
SLC35B3	Type.1.T.helper.cell	Adaptive
SIGLEC10	Type.1.T.helper.cell	Adaptive
SKAP1	Type.1.T.helper.cell	Adaptive
THUMPD2	Type.1.T.helper.cell	Adaptive
TIGIT	Type.1.T.helper.cell	Adaptive
ZEB2	Type.1.T.helper.cell	Adaptive
ENC1	Type.1.T.helper.cell	Adaptive
FAM134B	Type.1.T.helper.cell	Adaptive
FBXO30	Type.1.T.helper.cell	Adaptive
FCGR2C	Type.1.T.helper.cell	Adaptive
STAC	Type.1.T.helper.cell	Adaptive
LTC4S	Type.1.T.helper.cell	Adaptive
MAN1B1	Type.1.T.helper.cell	Adaptive
MDH1	Type.1.T.helper.cell	Adaptive
MMD	Type.1.T.helper.cell	Adaptive
RGS16	Type.1.T.helper.cell	Adaptive
IL12A	Type.1.T.helper.cell	Adaptive
P2RX5	Type.1.T.helper.cell	Adaptive
CD97	Type.1.T.helper.cell	Adaptive
ITGB4	Type.1.T.helper.cell	Adaptive
ICAM3	Type.1.T.helper.cell	Adaptive
METRNL	Type.1.T.helper.cell	Adaptive
TNFRSF1A	Type.1.T.helper.cell	Adaptive
IRF1	Type.1.T.helper.cell	Adaptive
HTR2B	Type.1.T.helper.cell	Adaptive
CALD1	Type.1.T.helper.cell	Adaptive
MOCOS	Type.1.T.helper.cell	Adaptive
TRAF3IP2	Type.1.T.helper.cell	Adaptive
TLR8	Type.1.T.helper.cell	Adaptive
TRAF1	Type.1.T.helper.cell	Adaptive
DUSP14	Type.1.T.helper.cell	Adaptive
IL17A	Type.17.T.helper.cell	Adaptive
IL17RA	Type.17.T.helper.cell	Adaptive
C2CD4A	Type.17.T.helper.cell	Adaptive
C2CD4B	Type.17.T.helper.cell	Adaptive
CA2	Type.17.T.helper.cell	Adaptive
CCDC65	Type.17.T.helper.cell	Adaptive
CEACAM3	Type.17.T.helper.cell	Adaptive
IL17C	Type.17.T.helper.cell	Adaptive
IL17F	Type.17.T.helper.cell	Adaptive
IL17RC	Type.17.T.helper.cell	Adaptive
IL17RE	Type.17.T.helper.cell	Adaptive
IL23A	Type.17.T.helper.cell	Adaptive
ILDR1	Type.17.T.helper.cell	Adaptive
LONRF3	Type.17.T.helper.cell	Adaptive
SH2D6	Type.17.T.helper.cell	Adaptive
TNIP2	Type.17.T.helper.cell	Adaptive
ABCA1	Type.17.T.helper.cell	Adaptive
ABCB1	Type.17.T.helper.cell	Adaptive
ADAMTS12	Type.17.T.helper.cell	Adaptive
ANK1	Type.17.T.helper.cell	Adaptive
ANKRD22	Type.17.T.helper.cell	Adaptive
B3GALT2	Type.17.T.helper.cell	Adaptive
CAMTA1	Type.17.T.helper.cell	Adaptive
CCR9	Type.17.T.helper.cell	Adaptive
CD40	Type.17.T.helper.cell	Adaptive
GPR44	Type.17.T.helper.cell	Adaptive
IFT80	Type.17.T.helper.cell	Adaptive
ASB2	Type.2.T.helper.cell	Adaptive
CSRP2	Type.2.T.helper.cell	Adaptive
DAPK1	Type.2.T.helper.cell	Adaptive
DLC1	Type.2.T.helper.cell	Adaptive
DNAJC12	Type.2.T.helper.cell	Adaptive
DUSP6	Type.2.T.helper.cell	Adaptive
GNAI1	Type.2.T.helper.cell	Adaptive
LAMP3	Type.2.T.helper.cell	Adaptive
NRP2	Type.2.T.helper.cell	Adaptive
OSBPL1A	Type.2.T.helper.cell	Adaptive
PDE4B	Type.2.T.helper.cell	Adaptive
PHLDA1	Type.2.T.helper.cell	Adaptive
PLA2G4A	Type.2.T.helper.cell	Adaptive
RAB27B	Type.2.T.helper.cell	Adaptive
RBMS3	Type.2.T.helper.cell	Adaptive
RNF125	Type.2.T.helper.cell	Adaptive
TMPRSS3	Type.2.T.helper.cell	Adaptive
GATA3	Type.2.T.helper.cell	Adaptive
BIRC5	Type.2.T.helper.cell	Adaptive
CDC25C	Type.2.T.helper.cell	Adaptive
CDC7	Type.2.T.helper.cell	Adaptive
CENPF	Type.2.T.helper.cell	Adaptive
CXCR6	Type.2.T.helper.cell	Adaptive
DHFR	Type.2.T.helper.cell	Adaptive
EVI5	Type.2.T.helper.cell	Adaptive
GSTA4	Type.2.T.helper.cell	Adaptive
HELLS	Type.2.T.helper.cell	Adaptive
IL26	Type.2.T.helper.cell	Adaptive
LAIR2	Type.2.T.helper.cell	Adaptive
ABCD1	Activated.dendritic.cell	Innate
C1QC	Activated.dendritic.cell	Innate
CAPG	Activated.dendritic.cell	Innate
CCL3L3	Activated.dendritic.cell	Innate
CD207	Activated.dendritic.cell	Innate
CD302	Activated.dendritic.cell	Innate
ATP5B	Activated.dendritic.cell	Innate
ATP5L	Activated.dendritic.cell	Innate
ATP6V1A	Activated.dendritic.cell	Innate
BCL2L1	Activated.dendritic.cell	Innate
C1QB	Activated.dendritic.cell	Innate
SNURF	Activated.dendritic.cell	Innate
SPCS3	Activated.dendritic.cell	Innate
CCNA1	Activated.dendritic.cell	Innate
CEACAM8	Activated.dendritic.cell	Innate
NOS2	Activated.dendritic.cell	Innate
SRA1	Activated.dendritic.cell	Innate
TNFRSF6B	Activated.dendritic.cell	Innate
TREM1	Activated.dendritic.cell	Innate
TREML1	Activated.dendritic.cell	Innate
RHOA	Activated.dendritic.cell	Innate
SLC25A37	Activated.dendritic.cell	Innate
TNFSF14	Activated.dendritic.cell	Innate
TREML4	Activated.dendritic.cell	Innate
VNN2	Activated.dendritic.cell	Innate
XPO6	Activated.dendritic.cell	Innate
CLEC4C	Activated.dendritic.cell	Innate
TNFAIP2	Activated.dendritic.cell	Innate
UBD	Activated.dendritic.cell	Innate
ACTR3	Activated.dendritic.cell	Innate
RAB1A	Activated.dendritic.cell	Innate
SLA	Activated.dendritic.cell	Innate
HLA-DQA2	Activated.dendritic.cell	Innate
SIGLEC5	Activated.dendritic.cell	Innate
SLAMF9	Activated.dendritic.cell	Innate
ABAT	CD56bright.natural.killer.cell	Innate
C11orf75	CD56bright.natural.killer.cell	Innate
C5orf15	CD56bright.natural.killer.cell	Innate
CDHR1	CD56bright.natural.killer.cell	Innate
DCAF12	CD56bright.natural.killer.cell	Innate
DYNLL1	CD56bright.natural.killer.cell	Innate
GPR137B	CD56bright.natural.killer.cell	Innate
HCP5	CD56bright.natural.killer.cell	Innate
HDGFRP2	CD56bright.natural.killer.cell	Innate
KRT86	CD56bright.natural.killer.cell	Innate
MLST8	CD56bright.natural.killer.cell	Innate
ELMOD3	CD56bright.natural.killer.cell	Innate
ENTPD5	CD56bright.natural.killer.cell	Innate
FAM119A	CD56bright.natural.killer.cell	Innate
FAM179A	CD56bright.natural.killer.cell	Innate
CLIC2	CD56bright.natural.killer.cell	Innate
COX7A2L	CD56bright.natural.killer.cell	Innate
CREB3L4	CD56bright.natural.killer.cell	Innate
CSF1	CD56bright.natural.killer.cell	Innate
CSNK2A2	CD56bright.natural.killer.cell	Innate
CSTA	CD56bright.natural.killer.cell	Innate
CSTB	CD56bright.natural.killer.cell	Innate
CTPS	CD56bright.natural.killer.cell	Innate
CTSD	CD56bright.natural.killer.cell	Innate
FST	CD56bright.natural.killer.cell	Innate
GATA2	CD56bright.natural.killer.cell	Innate
GMPR	CD56bright.natural.killer.cell	Innate
HDC	CD56bright.natural.killer.cell	Innate
HEY1	CD56bright.natural.killer.cell	Innate
HOXA1	CD56bright.natural.killer.cell	Innate
HS2ST1	CD56bright.natural.killer.cell	Innate
HS3ST1	CD56bright.natural.killer.cell	Innate
BCL11B	CD56bright.natural.killer.cell	Innate
CDH3	CD56bright.natural.killer.cell	Innate
MYL6B	CD56bright.natural.killer.cell	Innate
NAA16	CD56bright.natural.killer.cell	Innate
ClQA	CD56bright.natural.killer.cell	Innate
ClQB	CD56bright.natural.killer.cell	Innate
CYP27B1	CD56bright.natural.killer.cell	Innate
EIF3M	CD56bright.natural.killer.cell	Innate
CYP27A1	CD56dim.natural.killer.cell	Innate
DDX55	CD56dim.natural.killer.cell	Innate
DYRK2	CD56dim.natural.killer.cell	Innate
RPL37A	CD56dim.natural.killer.cell	Innate
NOTCH3	CD56dim.natural.killer.cell	Innate
AKR7A3	CD56dim.natural.killer.cell	Innate
GPRC5C	CD56dim.natural.killer.cell	Innate
GRIN1	CD56dim.natural.killer.cell	Innate
HLA-E	CD56dim.natural.killer.cell	Innate
PORCN	CD56dim.natural.killer.cell	Innate
PSMC4	CD56dim.natural.killer.cell	Innate
UPP1	CD56dim.natural.killer.cell	Innate
IL21R	CD56dim.natural.killer.cell	Innate
KIR2DS1	CD56dim.natural.killer.cell	Innate
KIR2DS2	CD56dim.natural.killer.cell	Innate
KIR2DS5	CD56dim.natural.killer.cell	Innate
GIPR	Eosinophil	Innate
KRT18P50	Eosinophil	Innate
LRMP	Eosinophil	Innate
FOSB	Eosinophil	Innate
RRP12	Eosinophil	Innate
GPR183	Eosinophil	Innate
NR4A3	Eosinophil	Innate
ST3GAL6	Eosinophil	Innate
DEPDC5	Eosinophil	Innate
PDE6C	Eosinophil	Innate
PKD2L2	Eosinophil	Innate
GPR65	Eosinophil	Innate
IL5RA	Eosinophil	Innate
P2RY14	Eosinophil	Innate
DACH1	Eosinophil	Innate
DAPK2	Eosinophil	Innate
EMR3	Eosinophil	Innate
ACADM	Immature.dendritic.cell	Innate
AHCYL1	Immature.dendritic.cell	Innate
ALDH1A2	Immature.dendritic.cell	Innate
ALDH3A2	Immature.dendritic.cell	Innate
ALDH9A1	Immature.dendritic.cell	Innate
ALOX15	Immature.dendritic.cell	Innate
AMT	Immature.dendritic.cell	Innate
ARL1	Immature.dendritic.cell	Innate
ATIC	Immature.dendritic.cell	Innate
ATP5A1	Immature.dendritic.cell	Innate
CAPZA1	Immature.dendritic.cell	Innate
LILRA5	Immature.dendritic.cell	Innate
RDX	Immature.dendritic.cell	Innate
RRAGD	Immature.dendritic.cell	Innate
TACSTD2	Immature.dendritic.cell	Innate
INPP5F	Immature.dendritic.cell	Innate
RAB38	Immature.dendritic.cell	Innate
PLAU	Immature.dendritic.cell	Innate
CSF3R	Immature.dendritic.cell	Innate
SLC18A2	Immature.dendritic.cell	Innate
AMPD2	Immature.dendritic.cell	Innate
CLTB	Immature.dendritic.cell	Innate
C1orf162	Immature.dendritic.cell	Innate
AIF1	Macrophage	Innate
CCL1	Macrophage	Innate
CCL14	Macrophage	Innate
CCL23	Macrophage	Innate
CCL26	Macrophage	Innate
CD300LB	Macrophage	Innate
CNR1	Macrophage	Innate
CNR2	Macrophage	Innate
EIF1	Macrophage	Innate
EIF4A1	Macrophage	Innate
FPR1	Macrophage	Innate
FPR2	Macrophage	Innate
FRAT2	Macrophage	Innate
GPR27	Macrophage	Innate
GPR77	Macrophage	Innate
RNASE2	Macrophage	Innate
MS4A2	Macrophage	Innate
BASP1	Macrophage	Innate
IGSF6	Macrophage	Innate
HK3	Macrophage	Innate
VNN1	Macrophage	Innate
FES	Macrophage	Innate
NPL	Macrophage	Innate
FZD2	Macrophage	Innate
FAM198B	Macrophage	Innate
HNMT	Macrophage	Innate
SLC15A3	Macrophage	Innate
CD4	Macrophage	Innate
TXNDC3	Macrophage	Innate
FRMD4A	Macrophage	Innate
CRYBB1	Macrophage	Innate
HRH1	Macrophage	Innate
WNT5B	Macrophage	Innate
ADAMTS3	Mast.cell	Innate
CPA3	Mast.cell	Innate
CMA1	Mast.cell	Innate
CTSG	Mast.cell	Innate
ARHGAP15	Mast.cell	Innate
CPM	Mast.cell	Innate
FCN1	Mast.cell	Innate
FTL	Mast.cell	Innate
HSPA6	Mast.cell	Innate
ITGA9	Mast.cell	Innate
RNASE3	Mast.cell	Innate
S100A4	Mast.cell	Innate
SIGLEC8	Mast.cell	Innate
SLC6A4	Mast.cell	Innate
PTGS2	Mast.cell	Innate
EGR3	Mast.cell	Innate
PILRA	Mast.cell	Innate
CCR2	MDSC	Innate
CD14	MDSC	Innate
CD2	MDSC	Innate
CD86	MDSC	Innate
CXCR4	MDSC	Innate
FCGR2A	MDSC	Innate
FCGR2B	MDSC	Innate
FCGR3A	MDSC	Innate
FERMT3	MDSC	Innate
GPSM3	MDSC	Innate
IL18BP	MDSC	Innate
IL4R	MDSC	Innate
ITGAL	MDSC	Innate
ITGAM	MDSC	Innate
PARVG	MDSC	Innate
PSAP	MDSC	Innate
PTGER2	MDSC	Innate
PTGES2	MDSC	Innate
S100A8	MDSC	Innate
S100A9	MDSC	Innate
ASGR2	Monocyte	Innate
CFP	Monocyte	Innate
ASGR1	Monocyte	Innate
CD1D	Monocyte	Innate
UPK3A	Monocyte	Innate
ACTG1	Monocyte	Innate
ANXA5	Monocyte	Innate
ATP6V1B2	Monocyte	Innate
CFL1	Monocyte	Innate
DAZAP2	Monocyte	Innate
CTBS	Monocyte	Innate
EMR4P	Monocyte	Innate
HIVEP2	Monocyte	Innate
MARCKSL1	Monocyte	Innate
MBP	Monocyte	Innate
MMP15	Monocyte	Innate
PNPLA6	Monocyte	Innate
TMBIM6	Monocyte	Innate
PQBP1	Monocyte	Innate
TEX264	Monocyte	Innate
IKZF1	Monocyte	Innate
AKT3	Natural.killer.cell	Innate
AXL	Natural.killer.cell	Innate
BST2	Natural.killer.cell	Innate
CDH2	Natural.killer.cell	Innate
CRTAM	Natural.killer.cell	Innate
CSF2RA	Natural.killer.cell	Innate
CTSZ	Natural.killer.cell	Innate
CXCL1	Natural.killer.cell	Innate
CYTH1	Natural.killer.cell	Innate
DAXX	Natural.killer.cell	Innate
DGKH	Natural.killer.cell	Innate
DLL4	Natural.killer.cell	Innate
DPYD	Natural.killer.cell	Innate
ERBB3	Natural.killer.cell	Innate
F11R	Natural.killer.cell	Innate
FAM27A	Natural.killer.cell	Innate
FAM49A	Natural.killer.cell	Innate
FASLG	Natural.killer.cell	Innate
FCGR1A	Natural.killer.cell	Innate
FN1	Natural.killer.cell	Innate
FSTL1	Natural.killer.cell	Innate
FUCA1	Natural.killer.cell	Innate
GBP3	Natural.killer.cell	Innate
GLS2	Natural.killer.cell	Innate
GRB2	Natural.killer.cell	Innate
LST1	Natural.killer.cell	Innate
BCL2	Natural.killer.cell	Innate
CDC5L	Natural.killer.cell	Innate
FGF18	Natural.killer.cell	Innate
FUT5	Natural.killer.cell	Innate
FZR1	Natural.killer.cell	Innate
GAGE2	Natural.killer.cell	Innate
IGFBP5	Natural.killer.cell	Innate
KANK2	Natural.killer.cell	Innate
LDB3	Natural.killer.cell	Innate
BTN2A2	Natural.killer.T.cell	Innate
CD101	Natural.killer.T.cell	Innate
CD109	Natural.killer.T.cell	Innate
CNPY3	Natural.killer.T.cell	Innate
CNPY4	Natural.killer.T.cell	Innate
CREB1	Natural.killer.T.cell	Innate
CRTC2	Natural.killer.T.cell	Innate
CRTC3	Natural.killer.T.cell	Innate
CSF2	Natural.killer.T.cell	Innate
KLRC1	Natural.killer.T.cell	Innate
FUT4	Natural.killer.T.cell	Innate
ICAM2	Natural.killer.T.cell	Innate
IL32	Natural.killer.T.cell	Innate
LAMP2	Natural.killer.T.cell	Innate
LILRB5	Natural.killer.T.cell	Innate
KLRG1	Natural.killer.T.cell	Innate
HSPA4	Natural.killer.T.cell	Innate
HSPB6	Natural.killer.T.cell	Innate
ISM2	Natural.killer.T.cell	Innate
ITIH2	Natural.killer.T.cell	Innate
KDM4C	Natural.killer.T.cell	Innate
KIR2DS4	Natural.killer.T.cell	Innate
KIRREL3	Natural.killer.T.cell	Innate
SDCBP	Natural.killer.T.cell	Innate
NFATC2IP	Natural.killer.T.cell	Innate
MICB	Natural.killer.T.cell	Innate
KIR2DL1	Natural.killer.T.cell	Innate
KIR2DL3	Natural.killer.T.cell	Innate
KIR3DL1	Natural.killer.T.cell	Innate
KIR3DL2	Natural.killer.T.cell	Innate
NCR1	Natural.killer.T.cell	Innate
FOSL1	Natural.killer.T.cell	Innate
TSLP	Natural.killer.T.cell	Innate
SLC7A7	Natural.killer.T.cell	Innate
SPP1	Natural.killer.T.cell	Innate
TREM2	Natural.killer.T.cell	Innate
UBASH3A	Natural.killer.T.cell	Innate
YBX2	Natural.killer.T.cell	Innate
CCDC88A	Natural.killer.T.cell	Innate
CLEC1A	Natural.killer.T.cell	Innate
THBD	Natural.killer.T.cell	Innate
PDPN	Natural.killer.T.cell	Innate
VCAM1	Natural.killer.T.cell	Innate
EMR1	Natural.killer.T.cell	Innate
CREB5	Neutrophil	Innate
CDA	Neutrophil	Innate
CHST15	Neutrophil	Innate
S100A12	Neutrophil	Innate
APOBEC3A	Neutrophil	Innate
CASP5	Neutrophil	Innate
MMP25	Neutrophil	Innate
HAL	Neutrophil	Innate
C1orf183	Neutrophil	Innate
FFAR2	Neutrophil	Innate
MAK	Neutrophil	Innate
CXCR1	Neutrophil	Innate
STEAP4	Neutrophil	Innate
MGAM	Neutrophil	Innate
BTNL8	Neutrophil	Innate
CXCR2	Neutrophil	Innate
TNFRSF10C	Neutrophil	Innate
VNN3	Neutrophil	Innate
CBX6	Plasmacytoid.dendritic.cell	Innate
DAB2	Plasmacytoid.dendritic.cell	Innate
DDX17	Plasmacytoid.dendritic.cell	Innate
HIGD1A	Plasmacytoid.dendritic.cell	Innate
IDH3A	Plasmacytoid.dendritic.cell	Innate
IL3RA	Plasmacytoid.dendritic.cell	Innate
MAGED1	Plasmacytoid.dendritic.cell	Innate
NUCB2	Plasmacytoid.dendritic.cell	Innate
OFD1	Plasmacytoid.dendritic.cell	Innate
OGT	Plasmacytoid.dendritic.cell	Innate
PDIA4	Plasmacytoid.dendritic.cell	Innate
SERTAD2	Plasmacytoid.dendritic.cell	Innate
SIRPA	Plasmacytoid.dendritic.cell	Innate
TMED2	Plasmacytoid.dendritic.cell	Innate
ENG	Plasmacytoid.dendritic.cell	Innate
FCAR	Plasmacytoid.dendritic.cell	Innate
IGF1	Plasmacytoid.dendritic.cell	Innate
ITGA2B	Plasmacytoid.dendritic.cell	Innate
GABARAP	Plasmacytoid.dendritic.cell	Innate
GPX1	Plasmacytoid.dendritic.cell	Innate
KRT23	Plasmacytoid.dendritic.cell	Innate
PROK2	Plasmacytoid.dendritic.cell	Innate
RALB	Plasmacytoid.dendritic.cell	Innate
RETNLB	Plasmacytoid.dendritic.cell	Innate
RNF141	Plasmacytoid.dendritic.cell	Innate
SEC14L1	Plasmacytoid.dendritic.cell	Innate
SEPX1	Plasmacytoid.dendritic.cell	Innate
EMP3	Plasmacytoid.dendritic.cell	Innate
CD300LF	Plasmacytoid.dendritic.cell	Innate
ABTB1	Plasmacytoid.dendritic.cell	Innate
KLHL21	Plasmacytoid.dendritic.cell	Innate
PHRF1	Plasmacytoid.dendritic.cell	Innate

## Sheet: S10
Table S10:Estimating relative abundance of tumor microenvironment cells in 608 gastric cancers by single sample gene set enrichment analysis.
GSE_id	m6A_related_cluster	Activated.B.cell	Activated.CD4.T.cell	Activated.CD8.T.cell	Gamma.delta.T.cell	Immature..B.cell	Regulatory.T.cell	T.follicular.helper.cell	Type.1.T.helper.cell	Type.17.T.helper.cell	Type.2.T.helper.cell	Activated.dendritic.cell	CD56bright.natural.killer.cell	CD56dim.natural.killer.cell	Eosinophil	Immature.dendritic.cell	Macrophage	Mast.cell	MDSC	Monocyte	Natural.killer.cell	Natural.killer.T.cell	Neutrophil	Plasmacytoid.dendritic.cell
GSE15459	cluster1	-0.148571	0.481887	0.272714	0.410003	0.018616	0.178817	0.126956	0.184476	0.089754	0.368569	0.283631	0.306727	0.264128	-0.0805542	0.409717	0.0620988	0.157501	0.284707	0.35743	0.25447	0.12941	-0.0596798	0.382412
GSE15459	cluster1	0.185551	0.499992	0.436758	0.431874	0.181534	0.252528	0.167056	0.231536	0.101586	0.362168	0.289298	0.402684	0.214899	0.0506228	0.437392	0.139919	0.217938	0.402573	0.358995	0.298321	0.121525	-0.0977745	0.377627
GSE15459	cluster1	-0.116035	0.449273	0.260257	0.463085	0.033086	0.254875	0.166401	0.197786	0.128565	0.384631	0.313836	0.336835	0.248782	-0.211637	0.432488	0.103608	0.179395	0.381556	0.362465	0.291699	0.100477	-0.0120557	0.397414
GSE15459	cluster1	0.0818988	0.452713	0.337014	0.474392	0.100875	0.236294	0.163395	0.238441	0.0923462	0.368336	0.308609	0.363621	0.265456	0.08093	0.436664	0.149816	0.216315	0.36703	0.354729	0.280594	0.139226	0.161159	0.400734
GSE15459	cluster1	0.0291137	0.468608	0.323224	0.443422	0.126234	0.190419	0.127233	0.226121	0.115911	0.370534	0.307494	0.375394	0.264978	0.102396	0.442413	0.137671	0.0967926	0.291546	0.358521	0.26639	0.0895901	0.0945264	0.386929
GSE15459	cluster1	0.372591	0.567067	0.497549	0.46286	0.290592	0.332194	0.212732	0.271212	0.0996437	0.371749	0.344058	0.357506	0.256921	0.0310261	0.433096	0.218266	0.221338	0.453803	0.379088	0.334712	0.160895	0.00275053	0.422254
GSE15459	cluster1	0.104574	0.525797	0.411769	0.472352	0.134761	0.225273	0.118226	0.211477	0.128679	0.38268	0.309251	0.369245	0.272309	-0.0140575	0.427287	0.108491	0.157006	0.384027	0.329891	0.305677	0.147068	-0.0428954	0.381502
GSE15459	cluster1	0.107141	0.623829	0.579088	0.507115	0.232441	0.417565	0.274402	0.298569	0.0987466	0.392112	0.37869	0.365807	0.241845	0.0227958	0.457072	0.265579	0.235342	0.574215	0.362013	0.404689	0.210646	-0.015756	0.436333
GSE15459	cluster1	0.258499	0.520912	0.427872	0.465669	0.272318	0.266789	0.193928	0.231746	0.0905697	0.384241	0.32091	0.372887	0.26691	0.0360588	0.432541	0.149103	0.162584	0.380031	0.375418	0.295363	0.142292	0.0995559	0.384015
GSE15459	cluster1	-0.156205	0.467895	0.28584	0.454052	0.0420019	0.258219	0.172139	0.202998	0.0968502	0.394072	0.29127	0.353404	0.212002	-0.126381	0.461694	0.119147	0.117297	0.284564	0.32392	0.274619	0.125352	0.0465425	0.405183
GSE34942	cluster1	0.215698	0.592356	0.53749	0.486967	0.257373	0.354222	0.216316	0.270256	0.126803	0.384877	0.366747	0.38926	0.298145	0.0598337	0.446448	0.180935	0.204051	0.488105	0.364482	0.386756	0.188957	-0.0492001	0.390275
GSE34942	cluster1	-0.100928	0.492922	0.329503	0.461146	0.0109802	0.253408	0.166654	0.208141	0.0819804	0.358173	0.309216	0.362879	0.244199	-0.0860842	0.501377	0.174438	0.128968	0.328439	0.3396	0.277239	0.115632	0.0164968	0.404909
GSE34942	cluster1	0.144055	0.446837	0.388264	0.354302	0.138395	0.194791	0.143052	0.192627	0.0689293	0.302074	0.2963	0.381197	0.216917	0.0733489	0.429553	0.0970635	0.111263	0.266361	0.358986	0.257036	0.0770705	-0.218808	0.356771
GSE57303	cluster1	0.00669736	0.513293	0.395913	0.439868	0.133262	0.259332	0.167408	0.194357	0.0957224	0.362613	0.322521	0.358738	0.277918	-0.00600802	0.46392	0.190322	0.202373	0.400478	0.328733	0.314501	0.181786	0.00618894	0.370981
GSE57303	cluster1	0.206609	0.491295	0.403938	0.446689	0.193631	0.222381	0.14716	0.219174	0.100752	0.366372	0.302114	0.376854	0.239081	0.0481915	0.394161	0.131006	0.235742	0.371985	0.382859	0.244984	0.114521	0.0641611	0.367838
GSE57303	cluster1	0.113553	0.493438	0.383065	0.445256	0.130003	0.273518	0.162549	0.214788	0.0961415	0.381271	0.330899	0.348415	0.235136	0.0169953	0.41877	0.140034	0.152042	0.382108	0.337429	0.29211	0.136984	-0.0580777	0.415981
GSE57303	cluster1	0.220247	0.479991	0.40196	0.424674	0.206969	0.248485	0.158117	0.244237	0.0956698	0.358044	0.322912	0.37126	0.259947	0.0407812	0.448336	0.159564	0.226137	0.408618	0.368159	0.278538	0.120316	0.0539643	0.390693
GSE57303	cluster1	-0.106156	0.470936	0.353688	0.424459	0.0336444	0.260914	0.132095	0.202345	0.0835304	0.375758	0.297569	0.330828	0.279431	-0.0581828	0.419654	0.143654	0.184947	0.358374	0.346266	0.288655	0.122811	0.0564722	0.369068
GSE57303	cluster1	0.0673451	0.559503	0.42749	0.412291	0.182414	0.217097	0.13137	0.235314	0.102813	0.384305	0.341796	0.357818	0.213222	0.0303436	0.422435	0.109443	0.161777	0.347911	0.357455	0.31217	0.126843	0.0188021	0.369042
GSE57303	cluster1	0.115258	0.560085	0.465218	0.468543	0.179024	0.259637	0.138947	0.23777	0.1123	0.321523	0.362675	0.343587	0.289528	-0.0591668	0.448565	0.159226	0.162701	0.420685	0.364377	0.321611	0.149003	0.0711646	0.392032
GSE57303	cluster1	0.0279363	0.456882	0.330378	0.473572	0.119486	0.22338	0.155688	0.203514	0.075771	0.3735	0.322284	0.371002	0.264998	-0.0674007	0.436925	0.157892	0.123655	0.322558	0.356827	0.255066	0.118734	0.0418873	0.366377
GSE57303	cluster1	0.0356928	0.558321	0.403885	0.500069	0.130706	0.300634	0.156205	0.241245	0.101876	0.393884	0.318492	0.346095	0.235825	0.000346617	0.4435	0.152528	0.214127	0.393289	0.348238	0.312978	0.142182	-0.00609205	0.383887
GSE66229	cluster1	-0.00889167	0.443695	0.316097	0.429338	0.0708089	0.168298	0.130594	0.203999	0.0634323	0.364013	0.299776	0.347498	0.22259	0.11627	0.430566	0.144945	0.174244	0.321455	0.334226	0.297589	0.066795	-0.0131308	0.343349
GSE66229	cluster1	-0.106508	0.496889	0.326485	0.393124	0.0518711	0.221763	0.0969405	0.165521	0.127743	0.335319	0.308658	0.33441	0.249573	-0.0975235	0.415668	0.0744321	0.120441	0.280486	0.312411	0.290631	0.130457	-0.154401	0.296266
GSE66229	cluster1	-0.0540464	0.439334	0.316125	0.421932	0.0165067	0.215472	0.0907397	0.151121	0.041905	0.320618	0.283706	0.291521	0.23661	-0.0333719	0.411145	0.0821116	0.0919131	0.201406	0.294342	0.268135	0.123888	-0.263772	0.343202
GSE66229	cluster1	-0.0784455	0.568831	0.460552	0.387067	0.12137	0.333119	0.167941	0.217973	0.0413318	0.32687	0.369364	0.331074	0.220548	-0.046638	0.386337	0.178834	0.166143	0.424377	0.287198	0.33273	0.161579	0.00977265	0.366945
GSE66229	cluster1	0.0209085	0.477617	0.345354	0.437283	0.0655534	0.218436	0.125089	0.176386	0.0850133	0.354518	0.258035	0.307137	0.259135	-0.00649449	0.400722	0.0680433	0.142453	0.357744	0.320004	0.242184	0.0959212	-0.0384769	0.355949
GSE66229	cluster1	0.0700605	0.578996	0.467331	0.385758	0.193836	0.203944	0.144542	0.219687	0.0667756	0.314348	0.345472	0.324406	0.238982	-0.0539615	0.423165	0.0981067	0.0109102	0.321913	0.338358	0.343789	0.0939913	-0.163934	0.318412
GSE66229	cluster1	-0.0968645	0.397967	0.260033	0.389364	-0.0378762	0.1694	0.103898	0.15038	0.0416155	0.260841	0.272034	0.329925	0.265774	-0.0214749	0.415136	0.0424968	0.0144794	0.224329	0.266349	0.242312	0.0704286	-0.124339	0.371356
GSE66229	cluster1	0.122391	0.508132	0.419388	0.464703	0.166288	0.25612	0.151167	0.208275	0.067564	0.351133	0.329928	0.344779	0.250019	-0.0194175	0.425766	0.136263	0.0801186	0.408228	0.330705	0.29245	0.0989892	-0.0322151	0.346773
GSE66229	cluster1	-0.228117	0.359874	0.15791	0.412207	-0.149541	0.0893919	0.132427	0.125407	-0.0157998	0.321253	0.231361	0.301777	0.241037	-0.0897349	0.465038	0.068042	0.0420888	0.142542	0.278909	0.220113	0.0256932	-0.0504446	0.346625
GSE66229	cluster1	-0.0442634	0.376265	0.278708	0.357683	-0.00325416	0.0896248	0.100622	0.119459	0.113508	0.368588	0.244237	0.353663	0.238323	-0.164714	0.372761	0.0173208	0.0238941	0.212075	0.350307	0.223591	0.0631002	-0.0905533	0.345401
GSE66229	cluster1	0.0717946	0.511938	0.386426	0.433176	0.0942002	0.199422	0.124866	0.156075	0.0968398	0.373733	0.279181	0.342305	0.248096	0.0167942	0.439464	0.0785297	0.0757085	0.301344	0.326221	0.234436	0.0764188	-0.079094	0.364356
GSE66229	cluster1	-0.127727	0.600564	0.496588	0.456759	0.177425	0.342191	0.188976	0.236348	0.0617846	0.299557	0.37332	0.30409	0.241888	-0.0452305	0.42427	0.144202	0.140363	0.473101	0.370328	0.327103	0.209717	0.0495613	0.36934
GSE66229	cluster1	0.0875615	0.503167	0.356601	0.42585	0.109956	0.244899	0.179444	0.189501	0.0656329	0.376193	0.28115	0.319578	0.233032	0.0273468	0.424237	0.110929	0.13282	0.370032	0.314591	0.283875	0.0798711	-0.0351187	0.35994
GSE66229	cluster1	0.219177	0.566626	0.459264	0.47282	0.268937	0.311698	0.177646	0.247788	0.103585	0.41013	0.341702	0.380191	0.247917	0.0395621	0.444067	0.164803	0.193021	0.471685	0.374109	0.328639	0.168258	0.0581994	0.387035
GSE66229	cluster1	-0.10652	0.428286	0.322621	0.389777	0.00453067	0.201387	0.105818	0.17528	0.105976	0.381099	0.279146	0.34893	0.262976	-0.0896892	0.431491	0.0969658	0.0919568	0.254164	0.33321	0.233849	0.0937786	-0.0979956	0.356669
GSE66229	cluster1	-0.104425	0.362954	0.254638	0.413428	-0.0257127	0.156679	0.12232	0.162252	0.0517972	0.290253	0.24642	0.34037	0.2865	-0.13975	0.369926	0.0834276	0.096106	0.198502	0.347561	0.245354	0.100557	-0.0727051	0.369932
GSE66229	cluster1	-0.145018	0.420317	0.354669	0.473523	0.066863	0.298117	0.146945	0.180042	0.0876033	0.350991	0.322242	0.356448	0.296686	-0.0812721	0.437908	0.118995	0.108724	0.325506	0.426321	0.264673	0.114715	0.245255	0.398416
GSE66229	cluster1	0.0890124	0.515566	0.365587	0.449164	0.0778934	0.216931	0.115916	0.238955	0.0979082	0.37208	0.30652	0.32994	0.261208	-0.0232984	0.414019	0.132069	0.109068	0.362057	0.326039	0.294061	0.0886395	0.0347129	0.310977
GSE66229	cluster1	0.0886282	0.593699	0.456531	0.422929	0.218656	0.314927	0.174423	0.263051	0.100803	0.331217	0.370629	0.355199	0.206496	-0.0105284	0.391661	0.187032	0.205489	0.462199	0.366372	0.350886	0.170721	0.0428433	0.405857
GSE66229	cluster1	0.0176397	0.488662	0.347374	0.423685	0.0693073	0.269547	0.158934	0.199741	0.128025	0.308955	0.31437	0.336599	0.261165	0.00756208	0.431794	0.0752347	0.134626	0.356617	0.320898	0.323078	0.130168	-0.0944248	0.364932
GSE66229	cluster1	-0.0379325	0.411464	0.337785	0.444715	0.0632865	0.210917	0.149483	0.163418	0.0243456	0.318244	0.250254	0.355704	0.248063	-0.0729596	0.453125	0.152758	0.110753	0.302652	0.433986	0.27606	0.0812014	0.0556297	0.366879
GSE66229	cluster1	0.100387	0.567329	0.452171	0.456604	0.211656	0.236443	0.162197	0.215096	0.0984911	0.340141	0.337753	0.319627	0.298376	0.0273161	0.43352	0.180484	0.137191	0.376738	0.355359	0.331467	0.105689	0.0111157	0.331926
GSE66229	cluster1	-0.0755322	0.436857	0.268264	0.408559	0.00742885	0.226491	0.153532	0.16436	0.0865019	0.350695	0.242695	0.357435	0.221559	-0.0361506	0.407655	0.0581407	0.0514287	0.227638	0.298647	0.282742	0.0741343	-0.0546399	0.367456
GSE66229	cluster1	-0.029572	0.490287	0.347937	0.451298	0.0698438	0.224592	0.144852	0.200224	0.0782636	0.354584	0.270751	0.357926	0.221027	-0.0813344	0.443551	0.122808	0.203121	0.331139	0.33028	0.26548	0.102201	-0.0335232	0.372656
GSE66229	cluster1	-0.116753	0.377611	0.303778	0.410332	-0.00370574	0.131571	0.0887779	0.154495	0.0349196	0.281205	0.219752	0.291507	0.250496	0.0565384	0.351435	0.0553211	0.056306	0.179066	0.355592	0.220503	0.0545969	-0.102232	0.352468
GSE66229	cluster1	0.014546	0.509815	0.357393	0.429817	0.114443	0.322728	0.185944	0.210997	0.0528403	0.406831	0.307026	0.338057	0.23354	0.0199618	0.410916	0.160637	0.122474	0.367445	0.33661	0.332367	0.132489	0.0405579	0.391885
GSE66229	cluster1	-0.0391558	0.581368	0.418512	0.429273	0.166631	0.298112	0.148682	0.248396	0.102387	0.387232	0.34096	0.348544	0.210582	-0.0035062	0.445478	0.173752	0.204725	0.447651	0.352413	0.310194	0.155227	0.126731	0.38646
GSE66229	cluster1	-0.0744134	0.377999	0.272559	0.419832	-0.0438187	0.20824	0.131055	0.158574	0.0548406	0.242469	0.293431	0.388268	0.199403	0.0207107	0.369785	0.111305	0.109972	0.259165	0.305083	0.229523	0.0716223	-0.00746031	0.356896
GSE66229	cluster1	0.0431413	0.448128	0.313919	0.401503	0.0812072	0.271367	0.169732	0.227441	0.101857	0.324182	0.2923	0.380473	0.238308	-0.0403471	0.474318	0.159843	0.138321	0.331611	0.376484	0.287203	0.129385	-0.0544443	0.406804
GSE66229	cluster1	-0.0110552	0.468481	0.329283	0.407036	0.0637588	0.201913	0.117912	0.178229	0.153153	0.373297	0.292149	0.364033	0.252061	-0.0569617	0.415539	0.0338189	0.0859977	0.320146	0.337334	0.261657	0.0925925	-0.0400663	0.35411
GSE66229	cluster1	-0.0279613	0.475415	0.349665	0.442037	0.0415815	0.236302	0.107951	0.170127	-0.00777531	0.300275	0.295231	0.32304	0.249101	-0.0891441	0.422637	0.136987	0.0532887	0.319826	0.300193	0.298379	0.0906824	-0.104503	0.324478
GSE66229	cluster1	0.109955	0.477171	0.336221	0.436698	0.20106	0.251834	0.168834	0.234627	0.122188	0.333927	0.376534	0.37914	0.254653	0.0730306	0.435914	0.165267	0.21354	0.39041	0.357447	0.3088	0.117117	0.0986279	0.399882
GSE66229	cluster1	0.05733	0.522043	0.382373	0.461272	0.145606	0.264407	0.161608	0.216645	0.0935179	0.366101	0.309846	0.364791	0.251118	0.00667841	0.429851	0.124903	0.163752	0.373296	0.347439	0.298264	0.122075	-0.0759593	0.35213
GSE66229	cluster1	0.316254	0.59819	0.533201	0.461125	0.328406	0.385418	0.236674	0.264032	0.106083	0.400311	0.369589	0.374835	0.31283	0.000770935	0.454631	0.226215	0.173206	0.562772	0.391076	0.381378	0.176653	-0.0173078	0.384579
GSE66229	cluster1	-0.358351	0.388665	0.16824	0.333228	-0.0898949	0.154569	0.0922146	0.12369	0.0722047	0.319058	0.237206	0.271329	0.26639	-0.13221	0.36553	0.0393744	0.0695747	0.221062	0.338772	0.241202	0.0278756	-0.0802326	0.35999
GSE66229	cluster1	-0.00855501	0.451956	0.360487	0.436121	0.0739417	0.209213	0.155715	0.178363	0.0479017	0.312431	0.276955	0.361408	0.253614	-0.0343826	0.415254	0.0535125	0.0707876	0.302914	0.361477	0.272215	0.0582211	-0.0996907	0.408043
GSE66229	cluster1	0.166958	0.593237	0.464355	0.427662	0.212758	0.253975	0.160042	0.240938	0.101791	0.404003	0.326138	0.330743	0.252771	0.0211724	0.412918	0.126787	0.136937	0.406889	0.352331	0.327931	0.130653	0.00320787	0.372793
GSE66229	cluster1	0.0415296	0.523353	0.44748	0.439597	0.140193	0.261831	0.147276	0.217793	0.121315	0.368345	0.325411	0.354135	0.246533	0.0184112	0.381492	0.113381	0.09311	0.393165	0.328807	0.306414	0.135086	0.0119742	0.367486
GSE66229	cluster1	-0.12772	0.568713	0.480987	0.420813	0.209538	0.25188	0.152916	0.245149	0.137921	0.380114	0.377365	0.363067	0.221775	0.0258221	0.421284	0.144525	0.169803	0.441	0.343415	0.332582	0.160108	0.120431	0.351229
GSE66229	cluster1	-0.0710119	0.406966	0.310471	0.352996	-0.0159487	0.10286	0.0644564	0.161191	0.0954172	0.376264	0.226507	0.377199	0.200852	-0.120845	0.414017	0.0640232	0.0628916	0.243603	0.346781	0.232797	0.0578813	-0.0448222	0.273748
GSE66229	cluster1	-0.0644264	0.42785	0.352298	0.404555	0.0497448	0.232395	0.125353	0.193357	0.0810556	0.327318	0.288256	0.345016	0.2136	-0.00642018	0.426736	0.0631078	0.106182	0.303215	0.328284	0.268368	0.0831454	-0.0762174	0.370812
GSE66229	cluster1	-0.161933	0.447642	0.303538	0.436503	0.0178853	0.16965	0.10918	0.166829	0.122459	0.364767	0.292384	0.313578	0.227186	-0.0852264	0.379984	0.0538934	0.0747763	0.230252	0.310849	0.261977	0.123682	0.0219762	0.31645
GSE66229	cluster1	-0.215611	0.475653	0.246086	0.354168	0.00850436	0.127142	0.0984173	0.133142	0.0730702	0.363755	0.243403	0.301574	0.23172	-0.17539	0.398583	-0.0197854	0.0145523	0.212015	0.332684	0.211719	0.10055	-0.147993	0.393421
GSE66229	cluster1	-0.14728	0.568261	0.445522	0.461379	0.0917923	0.319006	0.206936	0.250052	0.103682	0.380734	0.346894	0.362332	0.254704	-0.0619837	0.442067	0.198652	0.15438	0.40943	0.317436	0.342248	0.131808	-0.0623971	0.35856
GSE66229	cluster1	-0.0121287	0.44101	0.30916	0.435943	0.0939075	0.218348	0.160649	0.208874	0.0987729	0.376172	0.325554	0.332469	0.22134	-0.000522775	0.43199	0.191009	0.095675	0.36681	0.317417	0.287341	0.100998	0.0409499	0.380581
GSE66229	cluster1	0.028008	0.568629	0.487745	0.409548	0.16022	0.27766	0.113809	0.229288	0.101103	0.352411	0.328775	0.3083	0.227241	-0.0736557	0.425442	0.116497	0.166935	0.387675	0.330926	0.300346	0.123323	0.0186375	0.355607
GSE66229	cluster1	0.0799488	0.469669	0.355461	0.48195	0.092713	0.241634	0.161421	0.190928	0.11277	0.33805	0.313467	0.340702	0.270177	0.0339809	0.43394	0.134525	0.172576	0.343575	0.312118	0.264413	0.0947959	0.0444732	0.374672
GSE66229	cluster1	0.0715297	0.395182	0.30387	0.477568	0.12616	0.255201	0.175294	0.225208	0.0943395	0.36415	0.308738	0.341606	0.241819	0.0335219	0.446564	0.176076	0.239304	0.33377	0.381115	0.252894	0.0832669	0.0299093	0.355403
GSE66229	cluster1	-0.257413	0.431742	0.240865	0.358694	-0.0186756	0.265133	0.145589	0.175552	0.0826739	0.312512	0.284693	0.304918	0.273658	-0.0652255	0.426412	0.0996275	0.083227	0.304674	0.362295	0.27423	0.118513	-0.00968839	0.364878
GSE66229	cluster1	0.123344	0.538343	0.410113	0.471893	0.168501	0.2587	0.182518	0.231673	0.113991	0.369452	0.349141	0.35095	0.267655	-0.0419925	0.436395	0.15448	0.132887	0.428662	0.367764	0.339681	0.144564	0.0391444	0.36942
GSE66229	cluster1	0.34084	0.572879	0.552898	0.461668	0.340043	0.311304	0.229993	0.275648	0.115578	0.388964	0.363405	0.384528	0.288837	0.0247647	0.455634	0.205786	0.184873	0.51919	0.39695	0.384549	0.172043	-0.059937	0.4
GSE66229	cluster1	0.00016257	0.426973	0.295527	0.445832	0.0561149	0.213123	0.122037	0.135267	0.0475272	0.268491	0.276929	0.328132	0.215839	-0.0425753	0.396196	0.0874143	0.071621	0.263251	0.337462	0.242089	0.0539017	-0.114244	0.362119
GSE66229	cluster1	0.00591872	0.500085	0.358928	0.444689	0.0723274	0.275523	0.190923	0.209884	0.124483	0.353395	0.343609	0.370953	0.250901	-0.0176171	0.468045	0.201046	0.251162	0.423956	0.345118	0.329656	0.146895	0.113732	0.399334
GSE66229	cluster1	-0.0235905	0.372596	0.259147	0.402497	0.0380907	0.182186	0.118262	0.170312	0.0249296	0.30978	0.289262	0.30235	0.283	-0.0806758	0.421378	0.0686522	0.062651	0.218408	0.345524	0.262054	0.110076	-0.126402	0.400447
GSE66229	cluster1	-0.0220121	0.432189	0.271841	0.443922	0.0573186	0.202776	0.139324	0.209494	0.0503402	0.376528	0.307124	0.33909	0.280303	-0.0474241	0.458517	0.107538	0.187898	0.312015	0.355345	0.270573	0.137728	-0.0245245	0.371671
GSE66229	cluster1	-0.0779665	0.483959	0.371531	0.503368	0.0847671	0.256854	0.191635	0.205235	0.102379	0.406112	0.379206	0.335068	0.250818	0.0331486	0.474367	0.193954	0.155626	0.383031	0.372357	0.297032	0.118459	0.265417	0.417481
GSE66229	cluster1	-0.0014988	0.574898	0.406794	0.414223	0.08506	0.211345	0.112629	0.193695	0.137504	0.334557	0.310786	0.324739	0.236721	0.02746	0.388277	0.097593	0.135865	0.340032	0.324426	0.293299	0.137384	-0.0422991	0.341142
GSE66229	cluster1	-0.206812	0.455453	0.260555	0.416645	-0.0799987	0.0733411	0.0560568	0.0976465	0.0672481	0.286452	0.260861	0.330171	0.20596	-0.112073	0.358135	0.0287934	-0.0782668	0.139094	0.267204	0.193945	0.0618314	-0.081226	0.302599
GSE66229	cluster1	-0.110422	0.373423	0.228416	0.293672	-0.0601541	0.0154015	0.0592566	0.0630773	-0.0150728	0.281166	0.204511	0.342358	0.247871	-0.0965753	0.451528	0.00460342	0.122367	0.0330923	0.266221	0.132227	-0.0254954	-0.238373	0.349337
GSE66229	cluster1	-0.112354	0.362619	0.132966	0.380573	-0.0981327	-0.0427733	0.0657483	0.117137	0.0169862	0.312137	0.216307	0.35533	0.259082	-0.0265791	0.434074	-0.00547239	0.0352782	0.0605495	0.328156	0.196576	0.0475597	-0.191916	0.303277
GSE66229	cluster1	-0.0793229	0.448348	0.234566	0.403691	-0.026359	0.104636	0.102839	0.123353	0.0587544	0.310732	0.268734	0.343534	0.25188	0.020281	0.426335	0.107362	0.121964	0.214621	0.27154	0.221803	0.0743263	-0.0098743	0.335005
GSE66229	cluster1	-0.293694	0.343943	0.191362	0.414535	-0.0919591	0.0616577	0.0897624	0.130965	0.0207029	0.313614	0.249759	0.321901	0.258244	-0.0786198	0.409921	0.0572519	0.0245999	0.126111	0.305046	0.22951	0.0723192	-0.158	0.352209
GSE66229	cluster1	-0.12441	0.430986	0.274761	0.407095	-0.00719137	0.0851257	0.0753379	0.174473	0.0379928	0.33351	0.248891	0.309892	0.264171	-0.18148	0.39213	0.0342595	-0.0208471	0.155551	0.306469	0.255338	0.109073	-0.149822	0.355009
GSE66229	cluster1	-0.129521	0.436008	0.35357	0.382253	0.0571711	0.0850582	0.0695401	0.179758	0.0647671	0.349576	0.237492	0.31911	0.228417	-0.15663	0.386559	0.0237349	-0.0223346	0.183893	0.339363	0.265902	0.0624092	-0.211275	0.313989
GSE66229	cluster1	-0.163489	0.387563	0.154607	0.365059	-0.0840265	0.0932184	0.0459445	0.122636	0.121326	0.271711	0.239119	0.387542	0.238121	-0.161646	0.380386	-0.0381155	0.0541737	0.083197	0.317689	0.181073	0.0581947	-0.227259	0.330704
GSE66229	cluster1	-0.0846986	0.460443	0.298221	0.398585	0.0492928	0.193178	0.15695	0.186231	0.0772726	0.377614	0.315037	0.385906	0.222744	0.0736252	0.473866	0.128718	0.22708	0.3449	0.30715	0.304161	0.11595	-0.0754955	0.37237
GSE66229	cluster1	-0.154828	0.442846	0.380878	0.449836	0.0320189	0.246111	0.161363	0.184612	0.110984	0.338522	0.355143	0.384361	0.279117	0.0820805	0.425584	0.110141	0.15582	0.319682	0.383638	0.265255	0.103227	0.0218554	0.386571
GSE66229	cluster1	-0.0638617	0.583147	0.459144	0.436699	0.0570284	0.252409	0.147537	0.240383	0.0853171	0.387017	0.290208	0.390238	0.225987	-0.037955	0.401491	0.129519	0.121501	0.3887	0.306659	0.306033	0.172296	-0.0850726	0.339947
GSE66229	cluster1	-0.00816536	0.439966	0.30957	0.433078	0.0232613	0.156206	0.122266	0.17689	0.0660171	0.249786	0.287791	0.306266	0.166452	-0.0321348	0.432589	0.0889165	0.124437	0.270499	0.336758	0.238637	0.0371455	-0.0575878	0.352621
GSE66229	cluster1	-0.161034	0.358066	0.245451	0.360975	-0.00392023	0.160808	0.0799111	0.113904	0.096153	0.290781	0.274525	0.336641	0.255928	-0.0799157	0.392193	0.0184817	0.0631154	0.220085	0.315597	0.235171	0.0270625	-0.19992	0.341815
GSE66229	cluster1	-0.219748	0.33833	0.171246	0.403254	-0.025363	0.0757684	0.0855073	0.123428	0.0575955	0.246132	0.259967	0.339835	0.253197	-0.156833	0.420388	0.0741417	-0.044545	0.140533	0.311863	0.206856	0.075399	-0.0115047	0.378612
GSE66229	cluster1	0.0991059	0.430408	0.335526	0.429019	0.087052	0.155932	0.145389	0.156587	0.0858456	0.331508	0.280004	0.320863	0.235346	-0.011304	0.415023	0.0830662	0.108715	0.272162	0.328301	0.256653	0.0803267	-0.0499177	0.345845
GSE66229	cluster1	0.225746	0.613892	0.523426	0.459251	0.302283	0.307448	0.17318	0.272198	0.1226	0.389492	0.394087	0.347902	0.238392	0.0313147	0.427124	0.166106	0.124924	0.509202	0.384669	0.350516	0.170543	0.16789	0.372059
GSE66229	cluster1	0.0439534	0.442907	0.33236	0.456377	0.079728	0.229431	0.133304	0.153299	0.0318064	0.358117	0.272466	0.327394	0.257489	-0.0725108	0.438993	0.102149	0.0530554	0.260715	0.314644	0.265443	0.0979974	-0.0864249	0.369736
GSE66229	cluster1	-0.0342118	0.505024	0.305623	0.425244	0.121511	0.199693	0.151569	0.205897	0.12197	0.372854	0.334916	0.336684	0.28199	-0.0420112	0.436844	0.124856	0.241309	0.343268	0.359475	0.270554	0.157891	0.105007	0.398772
GSE66229	cluster1	-0.158499	0.324527	0.208452	0.395627	0.0429197	0.0576116	0.0483704	0.142475	0.0468863	0.333764	0.283325	0.353548	0.258162	-0.129049	0.448113	0.0713842	0.0231188	0.134291	0.343674	0.199836	0.0753708	-0.0670442	0.339541
GSE66229	cluster1	-0.17264	0.393208	0.258169	0.339976	-0.0322284	0.0379584	0.0986317	0.170831	0.0309013	0.369566	0.255186	0.279565	0.24708	-0.132499	0.388561	0.0423642	-0.0352829	0.105289	0.307063	0.237283	0.0503015	-0.175063	0.351322
GSE66229	cluster1	0.0201102	0.487856	0.40025	0.451739	0.10945	0.215147	0.148205	0.198698	0.10388	0.354611	0.317927	0.36545	0.234736	-0.0564803	0.443309	0.156126	0.116594	0.372875	0.362833	0.300128	0.109509	-0.0207244	0.337612
GSE66229	cluster1	-0.0532606	0.4767	0.381507	0.420239	0.0350103	0.184444	0.110193	0.168804	0.061046	0.333293	0.300525	0.339681	0.21209	-0.0632056	0.426013	0.110104	0.0666716	0.308035	0.274596	0.250653	0.081707	-0.0666753	0.358949
GSE66229	cluster1	0.0470238	0.436315	0.352516	0.419835	0.0754549	0.190762	0.0777107	0.163097	0.102176	0.376824	0.309965	0.352778	0.24733	0.00961636	0.44684	0.124186	0.120577	0.290908	0.363398	0.260347	0.0557777	0.0848756	0.390058
GSE66229	cluster1	-0.189189	0.47536	0.316596	0.412518	0.0203163	0.239685	0.13544	0.206905	0.107331	0.334768	0.296909	0.313808	0.246147	-0.0787107	0.4292	0.0766129	0.142414	0.288144	0.324284	0.285052	0.123602	-0.0943208	0.364963
GSE66229	cluster1	0.227976	0.561079	0.397711	0.454621	0.247815	0.301735	0.174696	0.247796	0.0790928	0.410119	0.348578	0.381059	0.267287	0.0467865	0.477201	0.251242	0.285215	0.452839	0.367602	0.296971	0.127821	0.145873	0.378075
GSE66229	cluster1	0.0697061	0.358454	0.277747	0.444657	0.0859409	0.180863	0.168452	0.178068	0.089626	0.321225	0.373981	0.348066	0.265488	0.10618	0.439402	0.113327	0.125954	0.340175	0.363751	0.284705	0.0879002	0.021544	0.360502
GSE66229	cluster1	-0.170108	0.493819	0.333474	0.453661	0.0157849	0.21084	0.128886	0.184787	0.0399522	0.364061	0.269727	0.356956	0.236572	-0.0646549	0.387252	0.0719015	0.050849	0.258717	0.302455	0.270819	0.0966854	-0.0630479	0.315542
GSE66229	cluster1	-0.0854525	0.446417	0.306002	0.425266	0.0960815	0.286756	0.176797	0.205559	0.0412343	0.262278	0.34313	0.347685	0.246195	-0.0279455	0.409059	0.0944139	0.151629	0.32608	0.415329	0.265837	0.102596	0.0482936	0.394501
GSE66229	cluster1	-0.209256	0.438468	0.325734	0.334116	-0.0134487	0.120361	0.0752971	0.175316	0.083696	0.35798	0.286294	0.333458	0.210546	-0.140453	0.383913	0.0016648	-0.0182744	0.185038	0.316875	0.239266	0.0787536	-0.204889	0.29426
GSE66229	cluster1	-0.00273089	0.442713	0.360387	0.406864	0.0752601	0.147293	0.14047	0.194398	0.0433768	0.279732	0.305798	0.327726	0.250623	-0.0358411	0.415424	0.0336277	-0.00728427	0.22135	0.33314	0.262199	0.0662384	-0.156796	0.301003
GSE66229	cluster1	-0.17998	0.432483	0.307882	0.414821	0.00706178	0.120319	0.0774319	0.160597	0.0532744	0.296278	0.305575	0.312445	0.266508	-0.00146231	0.397564	0.0559828	0.00322116	0.2893	0.324162	0.233015	0.0670591	-0.0918775	0.296056
GSE66229	cluster1	-0.0620007	0.342402	0.303969	0.366641	-0.0306932	0.0872465	0.100598	0.188105	0.0660015	0.335729	0.249134	0.371289	0.288841	-0.029677	0.425455	0.0837919	0.11256	0.223114	0.349697	0.233704	0.0867822	-0.157917	0.360773
GSE15459	cluster1	0.117817	0.434089	0.364536	0.457213	0.142033	0.213318	0.128277	0.208537	0.0682736	0.372062	0.277603	0.378889	0.213788	0.0655121	0.450083	0.108999	0.192971	0.325322	0.303006	0.289224	0.110948	-0.0230226	0.390315
GSE57303	cluster1	-0.0300778	0.395527	0.317817	0.42079	0.0879522	0.168838	0.138343	0.208003	0.050899	0.327189	0.288812	0.32681	0.213227	-0.14062	0.500656	0.0917354	0.114432	0.279072	0.325114	0.246037	0.0955352	0.0225537	0.419515
GSE66229	cluster1	0.0406971	0.45197	0.285436	0.453998	0.0461888	0.206721	0.102637	0.169226	0.00722971	0.36835	0.250763	0.332855	0.186947	0.0384572	0.44135	0.163021	0.168113	0.263485	0.27892	0.259932	0.0781436	-0.00165405	0.345299
GSE66229	cluster1	0.115015	0.409175	0.33403	0.469229	0.135377	0.244264	0.171794	0.232906	0.0825733	0.377681	0.319995	0.370884	0.198868	0.0186719	0.455726	0.166029	0.174305	0.400728	0.336234	0.289107	0.0924792	-0.0321873	0.365334
GSE66229	cluster1	0.00173421	0.443646	0.363056	0.447827	0.0954644	0.217496	0.120403	0.200081	0.0997566	0.389212	0.298219	0.347105	0.233734	0.0331343	0.457292	0.135709	0.150232	0.352425	0.342982	0.237733	0.107375	0.0766432	0.359373
GSE66229	cluster1	0.00103524	0.45747	0.318327	0.464494	0.13784	0.238969	0.160177	0.213614	0.096711	0.332724	0.354482	0.386015	0.265774	-0.0354241	0.43974	0.166979	0.137615	0.376729	0.349792	0.281867	0.115236	0.151288	0.370345
GSE66229	cluster1	0.0758675	0.560503	0.394905	0.432741	0.215372	0.353325	0.200182	0.247103	0.0596137	0.369079	0.367686	0.337918	0.213917	0.0606119	0.483843	0.245155	0.285317	0.487791	0.356084	0.332631	0.105911	0.282181	0.422788
GSE66229	cluster1	0.140153	0.476689	0.415234	0.453586	0.148829	0.236534	0.181569	0.208026	0.0151847	0.352535	0.294779	0.389636	0.244863	0.0557624	0.466154	0.136878	0.177168	0.380492	0.323725	0.300719	0.111501	-0.0413063	0.372345
GSE66229	cluster1	-0.0317316	0.464761	0.320391	0.433374	0.0263634	0.241082	0.136627	0.221511	0.11679	0.383794	0.264796	0.348121	0.246488	0.0115842	0.457521	0.101483	0.164142	0.296997	0.310258	0.267802	0.074898	-0.0513938	0.388583
GSE66229	cluster1	-0.0140759	0.505423	0.422364	0.483697	0.0905083	0.314687	0.178676	0.228249	0.0850164	0.410231	0.305372	0.368862	0.276137	0.0831172	0.431678	0.15177	0.210643	0.410324	0.33059	0.317675	0.125291	0.175729	0.415526
GSE66229	cluster1	0.110414	0.505322	0.393113	0.485997	0.139882	0.253895	0.168548	0.212291	0.101534	0.391224	0.333837	0.36825	0.258164	0.0462787	0.432812	0.138682	0.189796	0.378559	0.343704	0.28492	0.103987	0.0238349	0.385548
GSE66229	cluster1	0.19706	0.528113	0.478511	0.484948	0.255069	0.343748	0.203777	0.250316	0.0487636	0.380072	0.342985	0.369304	0.255104	-0.00417397	0.393782	0.178838	0.206479	0.487182	0.37594	0.362661	0.189625	-0.0185278	0.411859
GSE66229	cluster1	0.206994	0.45551	0.393032	0.474312	0.19193	0.243379	0.182922	0.226474	0.11237	0.338219	0.304412	0.384513	0.26123	-0.0707869	0.449944	0.171932	0.204077	0.335991	0.352244	0.289735	0.137859	-0.0525965	0.385432
GSE66229	cluster1	0.111519	0.358548	0.384802	0.44731	0.187787	0.319185	0.185999	0.210411	0.0720548	0.33014	0.313073	0.376387	0.229888	0.0925855	0.498319	0.186866	0.150208	0.401481	0.380018	0.309012	0.103338	-0.102218	0.379799
GSE66229	cluster1	-0.0419404	0.391827	0.335212	0.429134	0.0591874	0.2207	0.134304	0.191399	0.0701812	0.337043	0.315576	0.378184	0.223216	-0.0452622	0.470717	0.136078	0.100023	0.361885	0.329897	0.275877	0.0771415	0.01116	0.355879
GSE66229	cluster1	0.297597	0.489313	0.432458	0.41343	0.279707	0.187638	0.170879	0.211376	0.059098	0.373844	0.270207	0.346108	0.251567	0.118377	0.458363	0.118491	0.133257	0.358408	0.350655	0.266462	0.0642069	-0.119418	0.347935
GSE66229	cluster1	-0.0893765	0.355706	0.300874	0.424132	-0.00629811	0.0844568	0.0961898	0.158038	0.0750236	0.286581	0.239864	0.348397	0.234818	-0.095065	0.421471	0.0775809	0.0156538	0.174403	0.323618	0.256112	0.059595	-0.207341	0.333009
GSE66229	cluster1	-0.0645908	0.360621	0.285682	0.418266	-0.0570809	0.128899	0.10206	0.137031	0.0377337	0.307522	0.256643	0.348338	0.242024	-0.115278	0.474242	0.0372458	0.00470756	0.197948	0.370751	0.178935	0.043799	-0.164011	0.330637
GSE66229	cluster1	0.278799	0.531066	0.429249	0.423579	0.276358	0.2862	0.179755	0.218878	0.103717	0.383499	0.333697	0.364235	0.248407	0.080868	0.469163	0.163678	0.191578	0.433235	0.369508	0.315252	0.124209	0.00617573	0.383168
GSE66229	cluster1	0.157381	0.398956	0.350924	0.396783	0.138445	0.166361	0.17152	0.207786	0.0682042	0.336732	0.308109	0.364804	0.260337	0.0682307	0.478059	0.167705	0.14357	0.368696	0.38361	0.307769	0.0823382	-0.0965886	0.399934
GSE15459	cluster1	0.0192848	0.510231	0.349919	0.416486	0.134068	0.19934	0.133874	0.175804	0.0846244	0.365515	0.294481	0.333452	0.149168	-0.123598	0.420797	0.13383	0.142873	0.310913	0.334854	0.313824	0.144617	-0.0927207	0.401961
GSE15459	cluster1	-0.106516	0.471047	0.264229	0.415984	0.0340579	0.180302	0.101555	0.153806	0.110688	0.261036	0.345774	0.372628	0.188418	-0.138057	0.393596	0.0856551	0.0491234	0.243064	0.323741	0.153944	0.0851148	0.0437889	0.374095
GSE15459	cluster1	0.371464	0.615213	0.489633	0.433017	0.378402	0.268255	0.19063	0.217479	0.105038	0.363194	0.360969	0.370935	0.217937	-0.0302414	0.423873	0.176819	0.105024	0.433793	0.335258	0.307327	0.129124	-0.0703995	0.375855
GSE15459	cluster1	-0.071634	0.456611	0.339416	0.44146	0.0264375	0.214563	0.160779	0.201392	0.126294	0.384658	0.264741	0.350335	0.26135	-0.0895081	0.423286	0.115892	0.0815217	0.307133	0.353009	0.275972	0.113601	0.10142	0.443635
GSE15459	cluster1	-0.0405704	0.487725	0.393947	0.404275	0.106472	0.140987	0.0966477	0.195251	0.136664	0.2879	0.331343	0.378609	0.28779	-0.204635	0.339943	0.115817	0.0497547	0.307438	0.307103	0.208403	0.114361	-0.122062	0.360876
GSE15459	cluster1	-0.0441359	0.525692	0.366726	0.406443	0.0539495	0.182081	0.0854675	0.160773	0.124538	0.341501	0.327842	0.340549	0.172203	-0.13111	0.377512	0.120809	0.117053	0.194189	0.333133	0.209321	0.0953437	-0.00780274	0.348021
GSE15459	cluster1	-0.0646746	0.4756	0.329316	0.416908	0.108119	0.238616	0.119329	0.177615	0.108169	0.282981	0.329753	0.346549	0.241918	-0.165758	0.369972	0.0878677	0.125226	0.294665	0.330066	0.274406	0.0866997	-0.0665769	0.355656
GSE15459	cluster1	-0.0915164	0.576717	0.452637	0.451907	0.127645	0.273966	0.176244	0.235739	0.116171	0.342749	0.351299	0.398727	0.200768	-0.111787	0.49269	0.124442	0.105497	0.366454	0.337191	0.315794	0.200484	-0.0308359	0.37638
GSE15459	cluster1	-0.000679194	0.427826	0.313471	0.413226	0.115783	0.183448	0.1294	0.187776	0.0822311	0.30368	0.306613	0.372622	0.264405	-0.0789964	0.44246	0.135573	0.105372	0.297024	0.359476	0.266669	0.107906	0.0384861	0.398534
GSE15459	cluster1	-0.117403	0.482384	0.335528	0.441578	0.0623732	0.178772	0.125769	0.162829	0.12489	0.320908	0.312716	0.353444	0.278028	-0.114243	0.448905	0.107412	0.0526612	0.237907	0.325173	0.24035	0.112203	-0.00849933	0.367955
GSE15459	cluster1	0.214667	0.557256	0.465982	0.452574	0.264046	0.238415	0.168462	0.205532	0.150757	0.327902	0.371375	0.35252	0.249526	-0.0428853	0.380892	0.142596	0.141806	0.395066	0.376888	0.30125	0.15971	0.0234427	0.404879
GSE15459	cluster1	-0.028443	0.520158	0.295999	0.42296	0.0958022	0.147333	0.114655	0.154093	0.113239	0.291882	0.312272	0.335386	0.196701	-0.212874	0.360806	0.0489098	0.0252705	0.276157	0.340619	0.148319	0.0706949	-0.0619707	0.318542
GSE15459	cluster1	-0.0947207	0.548502	0.413986	0.411036	0.131688	0.176602	0.112476	0.204591	0.109065	0.346638	0.317708	0.361786	0.240856	-0.163392	0.399133	0.122255	-0.00485116	0.278617	0.338626	0.20603	0.0929874	-0.0723532	0.358065
GSE15459	cluster1	-0.0650639	0.504492	0.24159	0.460916	0.0540076	0.229478	0.123205	0.187696	0.192151	0.310625	0.346434	0.330704	0.251845	-0.208298	0.422384	0.140399	0.0963141	0.327233	0.314331	0.260216	0.0780129	0.023969	0.374825
GSE15459	cluster1	-0.113332	0.483033	0.260223	0.479216	0.00415254	0.190162	0.143126	0.170098	0.087358	0.396369	0.283035	0.323438	0.231101	-0.197662	0.446165	0.0940743	0.0136355	0.258918	0.312241	0.236223	0.113733	0.0132208	0.361833
GSE15459	cluster1	0.323727	0.582517	0.400508	0.445724	0.29594	0.212677	0.197741	0.206245	0.0836317	0.335381	0.334969	0.358956	0.194347	-0.0365278	0.425605	0.156115	0.00562034	0.373478	0.409673	0.278616	0.115075	-0.0407609	0.340146
GSE15459	cluster1	-0.11218	0.525918	0.349809	0.440825	0.0171441	0.185229	0.121001	0.19572	0.103286	0.331339	0.312265	0.312144	0.261939	-0.216489	0.40128	0.0648614	0.0197456	0.288576	0.315716	0.244087	0.145535	-0.0664535	0.318857
GSE15459	cluster1	0.103799	0.461737	0.368661	0.432811	0.119221	0.177634	0.122973	0.183882	0.0875691	0.34835	0.297474	0.370379	0.216487	0.00532526	0.432581	0.0806119	0.0272959	0.306312	0.353002	0.243467	0.0920018	-0.0324143	0.376229
GSE15459	cluster1	0.106489	0.458595	0.339292	0.433342	0.0887728	0.178166	0.139252	0.176158	0.0702513	0.345856	0.294648	0.35134	0.222184	-0.0312535	0.437762	0.0964989	0.0905954	0.31364	0.340202	0.248356	0.0902458	0.0126181	0.36876
GSE15459	cluster1	-0.105775	0.448317	0.314596	0.427397	0.0227208	0.212857	0.105535	0.184185	0.0799079	0.306804	0.297358	0.319751	0.234038	-0.18486	0.427667	0.0779834	0.0806866	0.313275	0.353631	0.226435	0.0835583	-0.00420086	0.355746
GSE15459	cluster1	0.114362	0.505254	0.405948	0.449283	0.124097	0.233851	0.146444	0.188092	0.0930806	0.351106	0.312515	0.350115	0.226992	0.0365377	0.480719	0.153729	0.143919	0.371937	0.360161	0.26125	0.13568	0.0259609	0.370182
GSE15459	cluster1	0.00224317	0.570641	0.479007	0.51229	0.154053	0.419669	0.233282	0.219484	0.111718	0.286294	0.368546	0.336021	0.261444	-0.0847476	0.474773	0.160125	0.100577	0.461636	0.318032	0.311194	0.182208	-0.136554	0.376966
GSE15459	cluster1	0.0670805	0.501732	0.384913	0.425971	0.0873157	0.273604	0.156329	0.192896	0.0858839	0.360863	0.326338	0.348141	0.259829	-0.0473602	0.459907	0.149893	0.153481	0.359883	0.3268	0.248927	0.132651	0.0364318	0.398206
GSE15459	cluster1	-0.0600963	0.49827	0.437088	0.477022	0.117766	0.269646	0.157661	0.210372	0.0809489	0.33278	0.337274	0.345649	0.287723	-0.132	0.421386	0.143709	0.0451321	0.421556	0.37452	0.293991	0.136904	-0.0843006	0.388367
GSE15459	cluster1	-0.187851	0.443339	0.264715	0.415626	0.021157	0.179896	0.0999632	0.173632	0.0971763	0.337422	0.310386	0.325585	0.223973	-0.209722	0.435805	0.0552092	0.0103065	0.247398	0.319413	0.198051	0.102879	-0.141378	0.369119
GSE15459	cluster1	-0.0871366	0.518579	0.339227	0.483908	0.112384	0.265079	0.188478	0.206037	0.135443	0.408654	0.336569	0.35082	0.297453	-0.109436	0.444981	0.159371	0.189299	0.373751	0.350658	0.280296	0.118109	-0.146761	0.401749
GSE15459	cluster1	0.00994159	0.513305	0.408296	0.429021	0.0924898	0.283745	0.183401	0.215544	0.16436	0.292907	0.37315	0.341308	0.250306	-0.169669	0.436043	0.193514	0.158897	0.413699	0.348329	0.290722	0.141585	-0.0810185	0.398461
GSE15459	cluster1	0.141823	0.476075	0.345346	0.468536	0.158506	0.271188	0.169962	0.233657	0.125778	0.38829	0.33526	0.377097	0.250571	0.0715658	0.469618	0.137751	0.211173	0.411017	0.350589	0.293688	0.139881	0.00338603	0.389214
GSE15459	cluster1	0.0606204	0.499793	0.390941	0.426767	0.0983835	0.200049	0.131434	0.204407	0.0859854	0.363655	0.310148	0.366448	0.200149	-0.0522786	0.433553	0.108907	0.111855	0.365153	0.335549	0.280605	0.120957	-0.0474023	0.354495
GSE15459	cluster1	0.15758	0.551458	0.408665	0.434215	0.212342	0.249713	0.162934	0.207233	0.112955	0.304277	0.360191	0.334922	0.205721	-0.114392	0.385098	0.154949	0.163802	0.371728	0.319392	0.281273	0.121469	-0.0498859	0.390758
GSE15459	cluster1	0.117838	0.456478	0.382526	0.429668	0.103133	0.173425	0.133411	0.194765	0.0928728	0.356393	0.295783	0.397055	0.204574	0.0688404	0.460016	0.0971457	0.115009	0.326033	0.347008	0.278325	0.120315	-0.0204484	0.360818
GSE15459	cluster1	0.0865392	0.5107	0.345478	0.452274	0.118473	0.242326	0.157441	0.2073	0.0938665	0.361573	0.3514	0.364809	0.295339	0.0307171	0.421382	0.172983	0.113708	0.351003	0.37191	0.297517	0.161126	0.0823996	0.363305
GSE15459	cluster1	0.204698	0.496371	0.389789	0.468401	0.191572	0.302947	0.200071	0.225452	0.136057	0.350386	0.341847	0.399346	0.289095	0.00768405	0.435471	0.134084	0.138591	0.403237	0.379132	0.299067	0.139378	-0.0454977	0.38682
GSE15459	cluster1	0.0745865	0.464051	0.366743	0.47128	0.145668	0.231887	0.145746	0.209714	0.104001	0.361816	0.338343	0.382819	0.253965	0.04754	0.453379	0.160463	0.124277	0.360037	0.339149	0.295053	0.118259	0.0857559	0.393175
GSE15459	cluster1	0.445078	0.578836	0.465034	0.450642	0.411144	0.242231	0.170947	0.249054	0.0755724	0.351377	0.364498	0.383872	0.244177	0.0298363	0.43439	0.161008	0.136683	0.404841	0.38594	0.265495	0.142663	0.0390652	0.379263
GSE15459	cluster1	0.123635	0.545769	0.368234	0.416435	0.167598	0.181139	0.145967	0.155147	0.118337	0.342176	0.296932	0.312936	0.24184	-0.105527	0.418531	0.0901834	0.0274509	0.28854	0.347396	0.185571	0.123978	-0.121047	0.358014
GSE15459	cluster1	-0.0766352	0.482944	0.322879	0.481029	0.0626123	0.221198	0.128779	0.195253	0.173815	0.347208	0.341794	0.379432	0.257284	-0.159477	0.439481	0.125338	0.0957448	0.346424	0.356175	0.240114	0.11699	0.0547175	0.362284
GSE15459	cluster1	0.195452	0.501809	0.442015	0.442871	0.209312	0.260606	0.171337	0.222384	0.0900487	0.374976	0.321899	0.378909	0.218142	-0.0206237	0.451932	0.130352	0.112154	0.387883	0.350125	0.286099	0.133082	-0.0647405	0.379942
GSE15459	cluster1	0.194388	0.471338	0.426403	0.451346	0.14706	0.194508	0.147489	0.204671	0.0878911	0.385945	0.282995	0.384956	0.237471	0.093594	0.437584	0.106808	0.116775	0.333497	0.351785	0.253431	0.109682	-0.00189828	0.374969
GSE15459	cluster1	-0.217263	0.456814	0.281656	0.434697	-0.0121034	0.136912	0.0856836	0.125901	0.0775307	0.352378	0.28632	0.341063	0.216305	-0.104148	0.384564	0.0809178	0.0754769	0.204004	0.28238	0.178101	0.0605192	-0.0872324	0.352545
GSE15459	cluster1	0.418607	0.501732	0.471989	0.457124	0.373926	0.272608	0.193632	0.237214	0.108172	0.339511	0.315958	0.359453	0.25976	0.0272676	0.428605	0.142273	0.139501	0.392809	0.397966	0.308351	0.141495	-0.109056	0.411651
GSE15459	cluster1	-0.237617	0.424097	0.264653	0.431552	-0.033543	0.127279	0.103705	0.130847	0.136571	0.334094	0.240382	0.323572	0.203482	-0.192539	0.371761	0.0325928	0.0324922	0.199372	0.337933	0.169767	0.072442	-0.108939	0.306541
GSE15459	cluster1	-0.0621576	0.449127	0.278311	0.43971	0.0132714	0.201244	0.142548	0.159748	0.090646	0.348957	0.313508	0.414582	0.197135	-0.0722219	0.410252	0.0913423	0.0462096	0.312742	0.368834	0.237806	0.0928286	0.0381641	0.385216
GSE15459	cluster1	-0.0443252	0.428285	0.302524	0.459572	0.0499363	0.244607	0.132722	0.150294	0.0872099	0.271251	0.336409	0.34128	0.269961	-0.17565	0.454636	0.121771	0.12717	0.354855	0.364778	0.23317	0.133184	-0.02619	0.37282
GSE15459	cluster1	0.000140565	0.507299	0.341948	0.399943	0.0318808	0.180882	0.103933	0.17293	0.0812869	0.324164	0.277008	0.311605	0.224855	-0.0281259	0.425135	0.0655019	0.126064	0.301692	0.286245	0.212075	0.0799923	-0.0102858	0.336647
GSE15459	cluster1	0.115934	0.440644	0.326085	0.414401	0.150312	0.159848	0.1307	0.171762	0.0826443	0.282331	0.261438	0.35944	0.239663	-0.0227937	0.366819	0.0700994	0.0904105	0.268715	0.33209	0.218169	0.0929996	-0.0877716	0.378379
GSE15459	cluster1	-0.0327239	0.456332	0.30532	0.428245	0.0662995	0.161169	0.126684	0.192865	0.152969	0.321151	0.333238	0.354807	0.221317	-0.117256	0.443731	0.134572	0.162319	0.330324	0.33466	0.233654	0.0884091	0.0575506	0.368073
GSE15459	cluster1	-0.019666	0.474401	0.337232	0.431645	0.0309379	0.185726	0.139886	0.203639	0.0568782	0.391587	0.279457	0.336756	0.251099	-0.0468023	0.425937	0.0694823	0.0926894	0.310513	0.31493	0.203334	0.112367	-0.0546215	0.360692
GSE15459	cluster1	0.200138	0.55674	0.425752	0.460154	0.182957	0.241365	0.188009	0.218212	0.119885	0.364373	0.321035	0.383301	0.26716	0.0254219	0.439837	0.139972	0.153493	0.425902	0.339609	0.267094	0.163029	0.0156664	0.371771
GSE15459	cluster1	-0.0348047	0.550992	0.435257	0.439443	0.0307718	0.26558	0.168252	0.216652	0.103577	0.326381	0.327064	0.347794	0.229306	-0.0866122	0.395772	0.114976	0.0649153	0.352466	0.302775	0.289877	0.148759	-0.144712	0.340683
GSE15459	cluster1	-0.134676	0.372906	0.309516	0.483669	0.0265998	0.281594	0.158643	0.208131	0.083703	0.329423	0.291971	0.372199	0.206905	-0.184104	0.423072	0.0886098	0.124509	0.352069	0.393252	0.322142	0.134378	0.0177414	0.412851
GSE15459	cluster1	0.166142	0.508897	0.42547	0.432424	0.159235	0.200924	0.145119	0.220686	0.0953266	0.385786	0.319928	0.379199	0.234264	-0.0309029	0.4334	0.113724	0.102301	0.364693	0.350368	0.296077	0.111027	0.00128595	0.400854
GSE15459	cluster1	-0.050523	0.487073	0.349574	0.468628	0.103518	0.235266	0.177635	0.198008	0.0978058	0.35623	0.320811	0.350743	0.25555	-0.120199	0.453246	0.141807	0.112557	0.307363	0.334322	0.264709	0.131329	-0.0285677	0.410445
GSE15459	cluster1	0.188766	0.606591	0.553823	0.505008	0.278875	0.346243	0.215027	0.283849	0.121569	0.375108	0.39773	0.386978	0.243236	0.0525202	0.43285	0.203447	0.133763	0.500168	0.351574	0.342773	0.189693	0.111556	0.453319
GSE15459	cluster1	0.130333	0.590058	0.48402	0.466644	0.178924	0.298	0.177164	0.233876	0.17605	0.405553	0.340237	0.360771	0.290003	-0.0285677	0.426882	0.155517	0.0950354	0.43599	0.360741	0.297242	0.159691	0.0955483	0.391491
GSE15459	cluster1	0.052274	0.497694	0.317684	0.428205	0.0440755	0.173716	0.101305	0.157348	0.0922505	0.312857	0.273899	0.375456	0.237938	-0.0868424	0.457136	0.0761271	0.0271775	0.308246	0.321186	0.223719	0.0688017	-0.1347	0.36505
GSE15459	cluster1	0.100837	0.482048	0.378138	0.450567	0.124049	0.215985	0.145258	0.214991	0.0892593	0.346795	0.303897	0.362697	0.286008	0.0777374	0.461133	0.128386	0.187583	0.372709	0.33808	0.276246	0.13753	0.0607307	0.390691
GSE15459	cluster1	-0.0198709	0.443488	0.397053	0.446141	0.0295443	0.217477	0.120567	0.200825	0.0772999	0.336194	0.31957	0.385051	0.221407	0.00545351	0.454813	0.11708	0.13572	0.330124	0.340919	0.289089	0.11478	0.022384	0.370098
GSE15459	cluster1	0.245846	0.486207	0.376011	0.430982	0.222962	0.188886	0.155465	0.194395	0.104178	0.327289	0.291649	0.367546	0.291484	0.0208826	0.442574	0.0891833	0.131685	0.331464	0.344563	0.200578	0.12159	-0.0723342	0.36566
GSE15459	cluster1	0.187188	0.519881	0.404453	0.439893	0.163083	0.227083	0.174333	0.179754	0.130602	0.317743	0.342712	0.350836	0.281299	-0.0640829	0.422528	0.163839	0.105157	0.361641	0.368385	0.256962	0.117429	-0.0404034	0.385881
GSE15459	cluster1	0.0208335	0.456696	0.358803	0.450685	0.0618127	0.192451	0.136223	0.163453	0.0913923	0.318789	0.317477	0.380421	0.226942	-0.0134368	0.434157	0.0860961	0.0868205	0.308244	0.335026	0.193461	0.112041	0.0664297	0.359999
GSE15459	cluster1	0.0391032	0.458497	0.359743	0.458116	0.15629	0.11968	0.124125	0.190924	0.123244	0.333641	0.31831	0.346789	0.281939	-0.16703	0.387451	0.0675314	0.043465	0.271869	0.341283	0.235981	0.118665	0.0731195	0.364934
GSE15459	cluster1	-0.0256729	0.512286	0.441611	0.429212	0.0969639	0.216408	0.116711	0.205521	0.128374	0.295456	0.319887	0.340348	0.285702	-0.240272	0.406546	0.100069	0.053568	0.310768	0.358017	0.282568	0.137797	-0.0301241	0.336401
GSE15459	cluster1	-0.033589	0.462084	0.270349	0.451586	0.0925863	0.219778	0.148943	0.187804	0.0859483	0.343646	0.364749	0.36622	0.25677	-0.000414603	0.437452	0.143684	0.168864	0.347185	0.335711	0.303336	0.11375	-0.100475	0.392245
GSE15459	cluster1	0.0300793	0.540924	0.452778	0.46176	0.170913	0.332981	0.189609	0.224183	0.119588	0.295649	0.338766	0.316532	0.273686	-0.115899	0.440316	0.129369	0.0587078	0.394778	0.322947	0.286814	0.143566	-0.0474774	0.397916
GSE15459	cluster1	-0.0226113	0.497525	0.370259	0.45156	0.167625	0.282518	0.202859	0.236336	0.135155	0.341805	0.349727	0.403781	0.262666	-0.0163809	0.456245	0.157169	0.186397	0.408757	0.369636	0.334785	0.12689	0.00753513	0.404565
GSE15459	cluster1	-0.124087	0.433353	0.265874	0.390887	-0.0128549	0.14636	0.0894675	0.128423	0.109808	0.327025	0.30132	0.324446	0.207504	-0.105203	0.383184	0.0339452	0.0442933	0.255007	0.325751	0.16409	0.0731406	-0.0443312	0.328617
GSE15459	cluster1	-0.0326357	0.453353	0.328364	0.475697	0.0667521	0.227733	0.13342	0.191229	0.156458	0.294283	0.322011	0.366078	0.263133	-0.107701	0.437675	0.126819	0.0500081	0.343144	0.324839	0.264964	0.110344	0.0464664	0.381828
GSE15459	cluster1	0.563187	0.641649	0.613439	0.483379	0.510227	0.372775	0.296402	0.303999	0.105577	0.356823	0.396264	0.372553	0.250065	0.126141	0.456922	0.24298	0.209346	0.589392	0.42638	0.37769	0.20135	-0.0700554	0.436036
GSE15459	cluster1	-0.0898819	0.461733	0.367716	0.448221	0.075578	0.278841	0.214475	0.218904	0.169083	0.344117	0.381604	0.353062	0.269426	-0.0851703	0.428028	0.151622	0.0718375	0.38457	0.35745	0.276856	0.144844	-0.0394667	0.427259
GSE15459	cluster1	0.0877909	0.509273	0.367655	0.468244	0.133439	0.287879	0.200881	0.203743	0.114427	0.320974	0.36104	0.327914	0.261356	-0.0915841	0.447698	0.183096	0.153202	0.402276	0.357353	0.309156	0.146789	0.00918367	0.398644
GSE15459	cluster1	0.0946412	0.578694	0.541744	0.474142	0.198386	0.289923	0.218661	0.237738	0.158307	0.303147	0.403019	0.340492	0.279242	-0.135657	0.425068	0.201674	0.1492	0.447512	0.398014	0.339989	0.166932	-0.0316221	0.420044
GSE15459	cluster1	0.124729	0.482563	0.43658	0.416749	0.169402	0.215912	0.123907	0.189772	0.0718305	0.360704	0.289635	0.369501	0.24007	0.0411259	0.426181	0.127703	0.0945959	0.326481	0.315895	0.276423	0.094307	-0.109999	0.36879
GSE15459	cluster1	-0.160077	0.475406	0.377162	0.431021	-0.0554465	0.181933	0.109823	0.191383	0.129129	0.260329	0.320722	0.329449	0.241226	-0.179157	0.391976	0.0246169	0.0470414	0.298517	0.336427	0.26252	0.142987	-0.0569695	0.329081
GSE15459	cluster1	-0.0836481	0.419963	0.31507	0.444861	0.0047615	0.203865	0.125168	0.19127	0.0882702	0.337058	0.316244	0.352642	0.297718	-0.146126	0.427656	0.137313	0.135289	0.354922	0.352568	0.254023	0.130489	0.0176582	0.370821
GSE15459	cluster1	-0.11683	0.418677	0.275884	0.43955	-0.00517564	0.183395	0.144316	0.131214	0.0565763	0.244641	0.275657	0.302144	0.260646	-0.22679	0.423944	0.100494	-0.00845132	0.273396	0.374173	0.260088	0.078023	-0.0935132	0.367434
GSE34942	cluster1	-0.0956311	0.600012	0.440211	0.446943	0.108529	0.296093	0.178824	0.225132	0.164388	0.327177	0.441043	0.355246	0.274263	-0.107094	0.423047	0.142926	0.0676829	0.399447	0.346372	0.33645	0.151331	0.07158	0.396767
GSE34942	cluster1	0.0591472	0.472249	0.339341	0.488005	0.0960042	0.273386	0.163817	0.235723	0.117531	0.418534	0.350425	0.387446	0.241175	0.0637466	0.49834	0.201297	0.223058	0.390146	0.382599	0.292958	0.153222	0.0111413	0.401531
GSE34942	cluster1	-0.0740444	0.51087	0.384953	0.423504	0.0402854	0.263785	0.150995	0.190637	0.0716493	0.323808	0.277922	0.379837	0.216075	-0.144426	0.370303	0.12933	0.0284619	0.356272	0.289714	0.299407	0.151582	-0.157956	0.393629
GSE34942	cluster1	-0.123998	0.420796	0.248386	0.478837	0.0173412	0.278366	0.143777	0.197794	0.0865606	0.275178	0.312957	0.332641	0.259088	-0.317536	0.423138	0.11766	0.101575	0.334569	0.342774	0.314962	0.100527	-0.0973731	0.354589
GSE34942	cluster1	0.240773	0.606945	0.476801	0.414034	0.236832	0.224392	0.154731	0.233498	0.092005	0.342989	0.349368	0.360309	0.289232	-0.0508877	0.41788	0.0889864	0.0615462	0.349404	0.367243	0.290254	0.111506	0.000515964	0.394971
GSE34942	cluster1	0.145386	0.522177	0.472264	0.450068	0.171569	0.297368	0.202971	0.222953	0.078113	0.335499	0.340952	0.345541	0.243243	-0.0780825	0.406749	0.187132	0.187869	0.410677	0.337634	0.352481	0.147964	-0.11094	0.37551
GSE34942	cluster1	-0.23331	0.475482	0.353925	0.46399	0.0137169	0.206495	0.123994	0.171259	0.0474497	0.338142	0.319281	0.357949	0.240141	-0.0695089	0.406878	0.0525322	0.070303	0.276989	0.407834	0.239634	0.115443	0.000327262	0.403111
GSE34942	cluster1	-0.135044	0.467035	0.376979	0.493856	0.103322	0.34152	0.202957	0.204623	0.0389059	0.313462	0.325481	0.345205	0.285217	-0.0913765	0.489108	0.158601	0.0553637	0.405035	0.41599	0.324801	0.154572	0.0928921	0.40181
GSE34942	cluster1	-0.228895	0.381077	0.234769	0.433762	-0.0355872	0.180289	0.148495	0.129041	0.0320866	0.286758	0.283597	0.336493	0.24632	-0.21655	0.452182	0.0750226	-0.00398023	0.24279	0.292664	0.240544	0.0813128	-0.131502	0.399615
GSE34942	cluster1	-0.234039	0.4914	0.362776	0.454132	-0.00670594	0.243941	0.187272	0.144079	0.0842478	0.301935	0.309287	0.3777	0.223689	-0.169905	0.411527	0.103159	0.0189882	0.335889	0.456481	0.297968	0.0953467	-0.0207018	0.386386
GSE34942	cluster1	-0.130956	0.46956	0.364447	0.462284	0.00257538	0.261271	0.181904	0.197054	0.134185	0.376612	0.309385	0.373687	0.240004	-0.190747	0.401116	0.110104	0.115344	0.319105	0.319494	0.297797	0.122533	-0.0691924	0.395516
GSE34942	cluster1	-0.223308	0.502581	0.320846	0.446572	0.120773	0.297691	0.154428	0.206795	0.0681559	0.27879	0.339616	0.337805	0.230733	-0.211325	0.459751	0.0852871	0.0370308	0.366185	0.378032	0.309685	0.117168	0.0806826	0.402785
GSE34942	cluster1	-0.192661	0.351823	0.231289	0.445018	0.00639748	0.242652	0.178938	0.15071	0.101292	0.223104	0.323508	0.349396	0.240057	-0.121963	0.488365	0.0651642	0.0126429	0.271414	0.45886	0.25024	0.10102	0.0176519	0.389863
GSE34942	cluster1	-0.246735	0.438836	0.245325	0.392812	-0.0635175	0.125096	0.0740784	0.155642	0.102265	0.344873	0.325914	0.343954	0.241122	-0.267917	0.357773	0.0106016	-0.033491	0.16682	0.308694	0.193851	0.099498	-0.0578705	0.37601
GSE34942	cluster1	-0.199656	0.488598	0.338648	0.465167	0.0393374	0.287071	0.144265	0.212232	0.145762	0.336952	0.338581	0.32821	0.25893	-0.17608	0.427474	0.141731	0.0907997	0.343393	0.360574	0.295549	0.0940769	0.121138	0.417301
GSE34942	cluster1	-0.165639	0.464091	0.322712	0.433961	0.0728235	0.208039	0.115475	0.17751	0.0878235	0.321693	0.332877	0.354032	0.23811	-0.352604	0.390678	0.0723697	-0.000618047	0.244324	0.30107	0.279159	0.095926	-0.0558695	0.405599
GSE34942	cluster1	0.218885	0.482791	0.385923	0.434785	0.200224	0.194692	0.128178	0.188248	0.0963605	0.364536	0.298824	0.381421	0.228546	0.0962759	0.4661	0.114848	0.127326	0.333121	0.365275	0.262722	0.0847791	-0.0432989	0.35062
GSE34942	cluster1	0.157459	0.509199	0.389133	0.439293	0.160558	0.213966	0.138131	0.201161	0.123767	0.316932	0.306246	0.337623	0.250196	-0.0624439	0.454619	0.15803	0.124258	0.356238	0.328949	0.28032	0.102375	-0.0141302	0.354111
GSE34942	cluster1	-0.0873812	0.446386	0.262697	0.382978	-0.0217217	0.105596	0.121732	0.136131	0.0786644	0.344089	0.266805	0.330394	0.261225	-0.120645	0.46635	0.0535316	0.0783457	0.235967	0.381232	0.231228	0.0480195	-0.0985467	0.35573
GSE34942	cluster1	-0.0611331	0.462506	0.267746	0.426811	0.0244686	0.222004	0.140075	0.205826	0.0554639	0.33896	0.308672	0.333454	0.258588	-0.295732	0.405024	0.110847	-0.0272608	0.300084	0.321844	0.283207	0.0953199	-0.0588892	0.414477
GSE34942	cluster1	0.0486585	0.416201	0.344468	0.43743	0.0746441	0.143313	0.120229	0.196148	0.13274	0.36207	0.333755	0.360792	0.259268	0.15252	0.422874	0.0797133	0.139225	0.251119	0.372591	0.24339	0.089493	0.0906152	0.34707
GSE34942	cluster1	0.0445438	0.378092	0.377501	0.449483	0.0657702	0.166001	0.125849	0.164646	0.116497	0.282831	0.297585	0.381347	0.273777	-0.0529783	0.402649	0.0544445	0.0519175	0.32775	0.378422	0.240809	0.0839078	0.0274343	0.354539
GSE34942	cluster1	0.000319862	0.505494	0.336177	0.44514	0.0855373	0.268843	0.133567	0.193877	0.103456	0.348126	0.346906	0.376682	0.240957	-0.0813239	0.478311	0.151034	0.16707	0.366324	0.339063	0.26203	0.120403	-0.0202059	0.36524
GSE34942	cluster1	-0.158595	0.48704	0.358472	0.45868	0.0280649	0.299973	0.173059	0.215535	0.0726232	0.394471	0.306373	0.361748	0.238546	-0.126561	0.41994	0.119615	0.194965	0.388644	0.355854	0.301928	0.124749	0.132411	0.402214
GSE34942	cluster1	0.210404	0.496285	0.473397	0.477424	0.210741	0.230485	0.145287	0.218324	0.111302	0.348887	0.337696	0.357477	0.231918	0.00357193	0.434176	0.134719	0.102948	0.389901	0.345974	0.252104	0.0899341	-0.00974077	0.373866
GSE34942	cluster1	-0.242524	0.349512	0.257376	0.428435	0.00288257	0.087453	0.0902991	0.153725	0.0640825	0.283997	0.269055	0.3555	0.26937	-0.309837	0.439095	0.0580837	0.0118618	0.184892	0.331648	0.297825	0.05733	-0.146768	0.352279
GSE57303	cluster1	0.311578	0.480465	0.362125	0.437084	0.260456	0.235332	0.174137	0.20524	0.0625309	0.349543	0.337341	0.324016	0.247447	-0.0435117	0.470486	0.135991	0.201853	0.383687	0.348062	0.295881	0.102362	0.0574283	0.411465
GSE57303	cluster1	0.11456	0.601117	0.458176	0.404785	0.215487	0.240039	0.163155	0.224391	0.132915	0.434268	0.356118	0.355797	0.169221	0.00883271	0.451577	0.129237	0.173463	0.373596	0.334722	0.324988	0.101415	0.106518	0.379137
GSE57303	cluster1	0.0639443	0.521989	0.349452	0.441667	0.14371	0.26949	0.161045	0.210957	0.0936404	0.375067	0.341792	0.368761	0.235983	0.0141386	0.451625	0.189693	0.166531	0.392438	0.338856	0.275884	0.0990731	0.131299	0.406363
GSE57303	cluster1	0.0298483	0.492819	0.37547	0.446961	0.0539968	0.168992	0.161567	0.16043	0.0729727	0.358877	0.279316	0.370252	0.219254	-0.0343702	0.403004	0.105231	0.140384	0.304254	0.370147	0.268827	0.096677	0.0411423	0.378
GSE57303	cluster1	-0.0692727	0.464894	0.320652	0.416852	0.0650736	0.136866	0.13559	0.174809	0.0496354	0.318485	0.290591	0.319905	0.196663	-0.0840337	0.42245	0.102995	0.157046	0.321427	0.362156	0.25726	0.0968243	-0.035039	0.349119
GSE57303	cluster1	-0.0581944	0.527336	0.39703	0.399283	0.0865719	0.204034	0.1742	0.179149	0.0668115	0.373404	0.301986	0.357574	0.270959	-0.0324071	0.434029	0.140347	0.142139	0.320591	0.34008	0.246851	0.117899	0.0839928	0.39421
GSE57303	cluster1	-0.0795509	0.446279	0.3292	0.418704	0.0816046	0.171962	0.121301	0.172552	0.0683318	0.349978	0.329693	0.366243	0.229637	-0.130279	0.42937	0.0828805	0.129279	0.321773	0.320327	0.208643	0.0675071	0.0595613	0.380184
GSE57303	cluster1	-0.0974607	0.513932	0.414723	0.458651	0.0949639	0.239664	0.158562	0.227673	0.107126	0.344513	0.347562	0.340634	0.231691	-0.088769	0.422882	0.0993307	0.0996768	0.372688	0.362597	0.308394	0.147295	0.00219855	0.360924
GSE57303	cluster1	-0.0733466	0.46426	0.346614	0.452599	0.0287263	0.228963	0.150006	0.211705	0.0687993	0.367475	0.311879	0.369921	0.224172	-0.15304	0.426985	0.152688	0.128378	0.350923	0.352024	0.302025	0.0870251	0.00963813	0.377342
GSE57303	cluster1	0.055595	0.418524	0.325994	0.435442	0.115187	0.143389	0.143124	0.184056	0.0608626	0.33261	0.281896	0.375532	0.218332	0.00402152	0.400317	0.0430512	0.116951	0.293869	0.328019	0.212037	0.0592223	0.00303742	0.369571
GSE57303	cluster1	-0.123178	0.436673	0.322348	0.41574	0.0514208	0.207349	0.138589	0.184187	0.0868127	0.35779	0.268723	0.364663	0.201984	-0.113054	0.450466	0.0940918	0.156694	0.309562	0.29956	0.297303	0.120124	-0.0102733	0.399376
GSE57303	cluster1	-0.0986586	0.476806	0.339947	0.450426	0.0330276	0.206259	0.141456	0.157654	0.0719669	0.348323	0.299075	0.347206	0.233072	-0.108472	0.424414	0.10081	0.181841	0.316101	0.325253	0.295968	0.113749	-0.100355	0.37514
GSE57303	cluster1	0.255606	0.583424	0.48521	0.48847	0.27258	0.324804	0.193348	0.235006	0.0614196	0.363	0.343391	0.354976	0.23069	-0.0497637	0.453745	0.224055	0.207388	0.490556	0.423391	0.326731	0.172319	-0.0430346	0.423166
GSE57303	cluster1	-0.0783558	0.464765	0.326813	0.442598	-0.00238902	0.193766	0.115478	0.156859	0.0253255	0.328783	0.264979	0.38767	0.194377	-0.069353	0.423857	0.0561423	0.102122	0.28187	0.346573	0.237091	0.0819452	-0.0559451	0.39488
GSE57303	cluster1	-0.0525833	0.458586	0.337221	0.449259	0.0488157	0.257939	0.151569	0.194774	0.0805913	0.332717	0.281082	0.335937	0.226771	-0.0369192	0.417204	0.140109	0.149699	0.343118	0.331744	0.306416	0.107172	0.0476768	0.41512
GSE57303	cluster1	0.00790227	0.465013	0.352993	0.445968	0.133259	0.194224	0.153436	0.205786	0.103194	0.362773	0.337383	0.347011	0.274991	-0.0673389	0.443029	0.171479	0.0541906	0.330088	0.365329	0.259944	0.114289	0.121694	0.382957
GSE57303	cluster1	-0.0881542	0.437277	0.339088	0.415753	0.0244409	0.23677	0.152387	0.18949	0.0743348	0.330817	0.293638	0.362655	0.220691	-0.0800253	0.428891	0.0954581	0.100503	0.318918	0.371834	0.273992	0.10154	0.020156	0.374358
GSE57303	cluster1	-0.0681852	0.476679	0.387915	0.43405	0.0585709	0.275759	0.126045	0.195166	0.0958042	0.372635	0.295781	0.371377	0.20631	-0.076055	0.45483	0.122796	0.170531	0.356429	0.352497	0.231671	0.108175	0.0223214	0.394399
GSE57303	cluster1	-0.0241503	0.45531	0.364663	0.427008	0.0535694	0.205265	0.14517	0.207615	0.0701605	0.372553	0.286198	0.339081	0.195027	-0.0971771	0.437116	0.135082	0.20021	0.357176	0.326506	0.303676	0.118392	-0.0558218	0.367412
GSE57303	cluster1	-0.13209	0.430353	0.3194	0.406759	-0.00302258	0.166459	0.170524	0.161426	0.100241	0.360616	0.278386	0.348433	0.249484	-0.172173	0.43119	0.0560786	0.087639	0.260403	0.325988	0.181762	0.0718689	0.0226749	0.370988
GSE57303	cluster1	0.0506787	0.556955	0.43447	0.439206	0.164189	0.305967	0.173552	0.232888	0.0830431	0.360672	0.355081	0.33877	0.288262	0.0167733	0.471126	0.150048	0.188977	0.434639	0.357562	0.331019	0.139693	0.00428162	0.392685
GSE57303	cluster1	-0.0854137	0.457415	0.325677	0.465461	0.0470205	0.205099	0.113559	0.192258	0.0765421	0.345042	0.32927	0.340635	0.254836	-0.105824	0.455407	0.103789	0.140967	0.255295	0.344734	0.237669	0.082672	0.131837	0.369964
GSE57303	cluster1	-0.0110001	0.477898	0.375164	0.442101	0.0592705	0.24921	0.14338	0.217914	0.0588925	0.331921	0.314881	0.347542	0.231908	-0.132764	0.434395	0.125811	0.138763	0.365088	0.33074	0.282569	0.113307	-0.109331	0.374721
GSE66229	cluster1	-0.0885301	0.380343	0.271074	0.366881	0.0241186	0.125347	0.06448	0.147788	0.10299	0.266521	0.263363	0.337712	0.189009	-0.0617459	0.421517	0.0623706	0.0416674	0.244252	0.335763	0.218492	0.0301802	-0.0660092	0.291237
GSE66229	cluster1	-0.182392	0.445933	0.293543	0.432697	-0.0097761	0.251225	0.124139	0.141588	-0.00422064	0.371101	0.260894	0.318661	0.231505	-0.123046	0.362076	0.115009	0.0163374	0.30422	0.327855	0.254312	0.0938738	0.0499168	0.314611
GSE66229	cluster1	0.0662383	0.553052	0.43784	0.452332	0.166466	0.252678	0.153961	0.235345	0.130797	0.387561	0.323005	0.337736	0.253401	0.000326287	0.389546	0.102079	0.0841203	0.401268	0.36752	0.326944	0.156581	-0.0832719	0.336871
GSE66229	cluster1	0.0456273	0.530367	0.42428	0.438621	0.14391	0.267442	0.14883	0.213157	0.133416	0.317166	0.328968	0.327835	0.263487	0.0151963	0.382327	0.130367	0.107571	0.435068	0.340443	0.291631	0.148949	-0.0303063	0.366196
GSE66229	cluster1	0.0123491	0.478826	0.362389	0.39882	0.0913191	0.339241	0.201275	0.201346	0.0637793	0.355786	0.320563	0.324631	0.253247	-0.0139249	0.439718	0.128937	0.0979043	0.397365	0.342407	0.272262	0.109521	-0.126898	0.391296
GSE66229	cluster1	0.00830908	0.445188	0.367487	0.417833	0.116579	0.182984	0.117202	0.188372	0.0976583	0.304391	0.320892	0.366073	0.232057	-0.0468526	0.408657	0.137612	0.0817625	0.371288	0.312811	0.258823	0.0851259	-0.0640173	0.304472
GSE66229	cluster1	-0.105063	0.517972	0.38652	0.415681	0.154055	0.255999	0.161173	0.24142	0.0882051	0.371239	0.365106	0.337765	0.271492	-0.0126813	0.42799	0.121691	0.12073	0.387748	0.316412	0.300121	0.0988373	-0.0752872	0.346955
GSE66229	cluster1	0.205936	0.491206	0.439487	0.480271	0.241418	0.248542	0.193066	0.250509	0.127168	0.372686	0.339405	0.375377	0.256708	0.0371158	0.4615	0.183387	0.18234	0.38733	0.364095	0.310561	0.0938528	0.124198	0.366928
GSE66229	cluster1	-0.0240477	0.541282	0.436824	0.440339	0.153526	0.323951	0.159101	0.260963	0.113426	0.322092	0.38285	0.376092	0.233262	0.00173374	0.425435	0.192847	0.169564	0.438676	0.364019	0.367122	0.192543	0.0489118	0.359302
GSE66229	cluster1	-0.0353753	0.607284	0.529591	0.436963	0.148657	0.321932	0.191986	0.267052	0.138797	0.409264	0.379251	0.386187	0.229023	-0.0226767	0.419118	0.16328	0.167526	0.486711	0.354851	0.370375	0.201319	-0.01985	0.351226
GSE66229	cluster1	-0.0522256	0.56033	0.42993	0.408518	0.105173	0.230598	0.12873	0.226829	0.0764052	0.364581	0.283291	0.341017	0.204788	-0.0982074	0.41099	0.0821922	0.0799944	0.347511	0.308948	0.304209	0.135125	-0.157924	0.333016
GSE66229	cluster1	0.00563991	0.5026	0.39306	0.45417	0.129516	0.228993	0.121278	0.234948	0.15709	0.403208	0.347915	0.342522	0.253952	-0.0664183	0.413812	0.124369	0.0986916	0.375342	0.346003	0.294687	0.115255	-0.0557947	0.314311
GSE66229	cluster1	-0.104433	0.574189	0.436069	0.384109	0.0949995	0.274865	0.130327	0.191656	0.0562332	0.405527	0.305963	0.348922	0.232672	0.00985026	0.413802	0.110255	0.0972425	0.421661	0.309237	0.275267	0.138345	0.0192273	0.342021
GSE66229	cluster1	0.0753373	0.635503	0.548202	0.43831	0.191184	0.352904	0.213821	0.28618	0.0983026	0.417819	0.375967	0.37244	0.283268	0.00139623	0.404215	0.203042	0.141079	0.497654	0.349462	0.401188	0.19164	-0.0787464	0.361189
GSE66229	cluster1	-0.202418	0.517293	0.371284	0.407134	0.0106439	0.217933	0.139862	0.136212	0.0340873	0.352723	0.283177	0.31231	0.256042	-0.109154	0.383355	0.0913336	0.0782356	0.306058	0.329206	0.233494	0.112424	-0.0385093	0.337158
GSE66229	cluster1	-0.130344	0.43034	0.340922	0.445068	-0.0049534	0.241864	0.113836	0.18494	0.100282	0.287037	0.292312	0.373024	0.198307	0.0219182	0.367421	0.0869992	0.101302	0.292676	0.304585	0.24149	0.0458562	-0.0101764	0.35168
GSE66229	cluster1	-0.105385	0.450952	0.418131	0.425696	0.051755	0.106742	0.117631	0.181886	0.133493	0.335683	0.271102	0.368631	0.262549	-0.0574881	0.364646	0.09035	0.133714	0.274419	0.326608	0.235496	0.1194	-0.228897	0.346137
GSE66229	cluster1	0.0151966	0.611948	0.528606	0.465019	0.174744	0.343683	0.168684	0.268647	0.124223	0.357253	0.355901	0.331248	0.228374	-0.0334926	0.46332	0.211766	0.164785	0.439126	0.352346	0.356448	0.152837	-0.0330846	0.360043
GSE66229	cluster1	-0.0794222	0.412195	0.248306	0.403011	0.0390977	0.0693354	0.0443805	0.100151	0.0872018	0.313443	0.318705	0.360481	0.240982	-0.0675607	0.365463	0.0709992	0.0202419	0.146424	0.327676	0.225234	0.0757959	-0.0575595	0.293655
GSE66229	cluster1	0.288462	0.564293	0.492385	0.45545	0.253624	0.388166	0.194537	0.255297	0.161121	0.374514	0.378974	0.393331	0.242279	-0.0270144	0.457122	0.188252	0.180792	0.483269	0.392669	0.335035	0.193725	0.00118819	0.39937
GSE66229	cluster1	-0.0912636	0.206948	0.262933	0.386931	-0.0159534	0.0293434	0.0354934	0.126898	0.0792155	0.295797	0.245167	0.353153	0.219517	-0.0896343	0.395117	0.0276606	-0.0542888	0.0263707	0.335976	0.195026	0.0413945	-0.184156	0.28283
GSE66229	cluster1	-0.0378932	0.309354	0.253879	0.408385	-0.0188251	0.113367	0.108375	0.12889	0.0535099	0.28096	0.259709	0.354219	0.221156	-0.0535632	0.388224	0.0598512	0.00791037	0.158467	0.345826	0.189521	0.0545379	-0.109175	0.374181
GSE66229	cluster1	-0.0337919	0.451762	0.327861	0.44906	0.0435924	0.214866	0.134891	0.199185	0.0685386	0.320707	0.315564	0.363172	0.255161	-0.0552089	0.432653	0.154623	0.131446	0.330609	0.336692	0.234401	0.120912	-0.0852165	0.346853
GSE66229	cluster1	-0.119583	0.320417	0.24029	0.440856	-0.000391408	0.13818	0.104261	0.180775	0.0547534	0.269469	0.275589	0.389948	0.28995	-0.0916124	0.440653	0.0808524	0.098547	0.144822	0.304915	0.258865	0.100918	-0.130755	0.338437
GSE66229	cluster1	0.0513318	0.373737	0.327877	0.433489	0.0340273	0.122912	0.12115	0.185301	0.0491604	0.30938	0.274505	0.361198	0.295639	-0.0334571	0.419233	0.0508	0.0536127	0.256794	0.353728	0.280251	0.100846	-0.0815264	0.334265
GSE15459	cluster2	0.12222	0.473662	0.391247	0.448001	0.149331	0.271737	0.180514	0.22074	0.0984099	0.322162	0.341419	0.365819	0.242574	-0.0500969	0.443589	0.163498	0.199531	0.403527	0.357228	0.329564	0.124599	-0.0172095	0.415755
GSE15459	cluster2	-0.0657694	0.418129	0.289156	0.478551	0.0282721	0.23036	0.186216	0.192054	0.0493332	0.312656	0.297698	0.3562	0.297604	-0.198559	0.446734	0.121216	0.142795	0.353032	0.365976	0.31605	0.102133	-0.15985	0.352846
GSE15459	cluster2	0.210506	0.564044	0.510035	0.500826	0.299486	0.41	0.284064	0.312129	0.133271	0.341476	0.419807	0.355986	0.254466	0.0412247	0.473769	0.280392	0.245993	0.570532	0.382098	0.379767	0.170014	0.234996	0.469039
GSE15459	cluster2	0.191023	0.49802	0.364187	0.449434	0.195869	0.264379	0.180731	0.246447	0.101301	0.401712	0.316115	0.385411	0.265973	0.0462332	0.465529	0.149298	0.216075	0.356203	0.406944	0.322242	0.175108	0.0567545	0.42459
GSE15459	cluster2	-0.0563697	0.484802	0.338704	0.490659	0.0767917	0.323544	0.213122	0.218139	0.0839894	0.388364	0.318016	0.346527	0.217953	-0.09269	0.480758	0.157501	0.132261	0.375609	0.35831	0.314474	0.140763	0.070517	0.418956
GSE15459	cluster2	-0.0434255	0.465705	0.360492	0.420814	0.0825932	0.289361	0.170144	0.205571	0.0951569	0.364838	0.349889	0.3186	0.21446	-0.191615	0.458315	0.18648	0.20273	0.369637	0.314016	0.304024	0.129157	-0.0338523	0.407551
GSE15459	cluster2	-0.0410312	0.456383	0.353204	0.42199	0.0991969	0.202842	0.128827	0.203835	0.0770431	0.367427	0.277624	0.35109	0.240615	-0.0781938	0.441793	0.099942	0.113688	0.301153	0.303433	0.316812	0.132219	-0.0181569	0.382302
GSE34942	cluster2	0.256397	0.572864	0.483466	0.489484	0.266921	0.377827	0.248501	0.275778	0.0844903	0.362297	0.372441	0.383901	0.284825	-0.0577942	0.484099	0.190172	0.232529	0.518974	0.380687	0.347836	0.182746	-0.0098311	0.416152
GSE34942	cluster2	-0.200974	0.415946	0.290624	0.443596	0.0237489	0.286848	0.176897	0.209993	0.0877138	0.344194	0.327374	0.352321	0.207035	0.0727801	0.450055	0.206971	0.173804	0.373703	0.323348	0.348489	0.155535	-0.0220064	0.439073
GSE57303	cluster2	0.0470249	0.520389	0.441864	0.463517	0.164305	0.296337	0.16508	0.245114	0.148719	0.360065	0.387755	0.350265	0.242401	0.0246308	0.456823	0.171393	0.23343	0.4468	0.358863	0.328644	0.148903	0.0809125	0.397893
GSE57303	cluster2	0.11615	0.572438	0.503009	0.471785	0.171075	0.335061	0.21035	0.259551	0.12224	0.38318	0.343971	0.358309	0.237959	0.000994747	0.451109	0.189572	0.227053	0.46322	0.359408	0.350987	0.166145	-0.048991	0.387031
GSE57303	cluster2	0.140372	0.499407	0.396617	0.430854	0.158137	0.289603	0.186967	0.241925	0.0693341	0.370568	0.354027	0.345716	0.265462	-0.0385524	0.445818	0.184034	0.196747	0.43545	0.314111	0.336555	0.192734	-0.00160266	0.387425
GSE57303	cluster2	-0.118779	0.379557	0.309419	0.462135	0.0467805	0.246486	0.112214	0.195547	0.137044	0.345595	0.303012	0.341222	0.239827	-0.0416883	0.424404	0.163559	0.16658	0.319402	0.339651	0.298437	0.114762	0.00749555	0.388679
GSE57303	cluster2	0.0940776	0.469482	0.37499	0.427585	0.15936	0.241511	0.133705	0.246499	0.103757	0.349635	0.335824	0.356198	0.274026	-0.0796657	0.432972	0.14239	0.140629	0.392296	0.369124	0.325671	0.120884	0.0485114	0.361948
GSE57303	cluster2	0.0612694	0.559307	0.508449	0.454613	0.182511	0.351797	0.18273	0.259799	0.0840654	0.424697	0.344454	0.355824	0.247863	0.0631278	0.477912	0.141407	0.195715	0.399298	0.383701	0.348543	0.160816	0.0233621	0.430313
GSE66229	cluster2	0.00835575	0.545539	0.455507	0.416026	0.183738	0.287582	0.186216	0.256287	0.0979261	0.401049	0.342828	0.377724	0.214806	-0.0490631	0.400519	0.158159	0.162038	0.435891	0.36154	0.354247	0.184742	-0.00352296	0.369156
GSE66229	cluster2	0.0768118	0.589088	0.546148	0.470994	0.242589	0.38155	0.225822	0.302645	0.120571	0.426592	0.381889	0.389013	0.314185	0.0261125	0.425786	0.202994	0.207835	0.527976	0.387058	0.413172	0.201978	-0.0271368	0.416701
GSE66229	cluster2	0.0717768	0.499879	0.379385	0.480647	0.178212	0.441659	0.24193	0.267306	0.0911432	0.37464	0.34132	0.391584	0.286218	-0.0274826	0.466389	0.251783	0.218107	0.500532	0.368655	0.365758	0.191156	0.0503367	0.426864
GSE66229	cluster2	0.0654734	0.611685	0.499758	0.485769	0.284299	0.381886	0.237276	0.27602	0.115278	0.413106	0.416665	0.35263	0.245475	0.124884	0.477976	0.261904	0.265444	0.487591	0.406919	0.407256	0.190087	0.257082	0.438562
GSE66229	cluster2	-0.148224	0.482044	0.327322	0.495317	0.0591245	0.371059	0.215426	0.244889	0.0968197	0.335177	0.383884	0.331455	0.271961	-0.0471116	0.405177	0.152677	0.21337	0.386777	0.367166	0.318863	0.145446	0.0460325	0.412554
GSE66229	cluster2	0.0631304	0.550088	0.456094	0.425525	0.127543	0.336293	0.1977	0.239837	0.150078	0.308554	0.376774	0.346187	0.291213	-0.0701322	0.407302	0.195701	0.181207	0.438292	0.332969	0.345208	0.153682	0.0336297	0.394122
GSE66229	cluster2	0.136947	0.529204	0.426441	0.48294	0.204868	0.335061	0.215126	0.253412	0.125101	0.361057	0.330438	0.364258	0.292872	0.0209429	0.466619	0.157378	0.15966	0.427445	0.327644	0.345309	0.133765	-0.0842452	0.369156
GSE66229	cluster2	-0.2391	0.473153	0.349852	0.445778	0.0536313	0.276838	0.117114	0.191321	0.120662	0.301903	0.307823	0.347508	0.228445	-0.103444	0.418611	0.110338	0.118541	0.28357	0.309704	0.288859	0.0960675	-0.00979048	0.362162
GSE66229	cluster2	0.0158311	0.504174	0.401168	0.446178	0.0912219	0.290656	0.173951	0.241359	0.0698181	0.367778	0.343675	0.332557	0.227477	-0.0342128	0.435991	0.160256	0.122437	0.379706	0.316888	0.341773	0.138907	-0.0272861	0.366465
GSE66229	cluster2	-0.284746	0.472205	0.322948	0.428865	0.0617283	0.305109	0.182559	0.213933	0.0829454	0.333253	0.362902	0.333068	0.234042	0.0769899	0.426532	0.223747	0.215412	0.411564	0.377946	0.318029	0.132354	0.160059	0.424965
GSE66229	cluster2	-0.0432912	0.384091	0.299851	0.454535	0.0275853	0.172095	0.167178	0.196917	0.11323	0.320182	0.305251	0.322505	0.268658	-0.0108142	0.452736	0.0967202	0.192851	0.292776	0.415967	0.321463	0.136943	-0.0510502	0.389163
GSE66229	cluster2	0.000251474	0.413308	0.286587	0.390295	0.0122535	0.147741	0.11392	0.176206	0.0324488	0.313424	0.255722	0.344581	0.243486	-0.0701849	0.416511	0.0827506	0.0374682	0.212937	0.284711	0.239752	0.0857406	-0.166169	0.33724
GSE66229	cluster2	0.337874	0.568684	0.536798	0.427348	0.347121	0.338769	0.215094	0.267987	0.0368044	0.386627	0.351115	0.339487	0.251288	0.00315896	0.456746	0.19901	0.166203	0.523839	0.381622	0.391333	0.188319	-0.07939	0.409165
GSE66229	cluster2	0.075692	0.468618	0.390619	0.515772	0.140404	0.326726	0.182477	0.246347	0.104473	0.39501	0.367216	0.359434	0.239893	-0.0216487	0.473341	0.203404	0.231081	0.463141	0.367993	0.288916	0.166228	0.175768	0.393786
GSE66229	cluster2	0.0550421	0.483925	0.33347	0.442593	0.116277	0.231375	0.104991	0.22369	0.0444728	0.341787	0.30179	0.315816	0.227086	0.0141111	0.451307	0.10111	0.118931	0.370029	0.331245	0.305651	0.0851173	0.193935	0.381368
GSE66229	cluster2	0.0504724	0.387709	0.325926	0.441693	0.0677008	0.231742	0.144742	0.207615	0.0940704	0.384424	0.291027	0.358111	0.29623	-0.0035863	0.430991	0.110986	0.121658	0.281802	0.329819	0.28586	0.114431	-0.164943	0.363628
GSE66229	cluster2	-0.0475029	0.525755	0.409875	0.442536	0.13195	0.326818	0.188429	0.244014	0.0990106	0.346415	0.406943	0.335689	0.255214	-0.0498748	0.443655	0.196024	0.20341	0.428409	0.317397	0.346986	0.152058	0.131996	0.422893
GSE66229	cluster2	0.283682	0.544637	0.481188	0.437407	0.267506	0.244834	0.209539	0.213505	0.0934084	0.345097	0.34033	0.361438	0.274207	0.000130214	0.437518	0.157585	0.125406	0.460105	0.378994	0.359328	0.201138	0.0536284	0.399105
GSE66229	cluster2	-0.0744028	0.399822	0.247525	0.426444	-0.0162027	0.197251	0.185158	0.167178	0.0496226	0.293176	0.285766	0.319995	0.214768	-0.14365	0.407338	0.0968701	0.0720544	0.259435	0.311659	0.270427	0.111987	-0.249559	0.354969
GSE66229	cluster2	-0.0575416	0.541351	0.469022	0.468526	0.153947	0.394383	0.210606	0.281541	0.178735	0.366261	0.444006	0.377389	0.298366	0.0808564	0.481834	0.235066	0.317642	0.487782	0.357597	0.338625	0.197288	0.176144	0.454236
GSE66229	cluster2	0.0183803	0.411363	0.324369	0.440955	0.142161	0.241076	0.195411	0.194357	0.0912483	0.335786	0.319676	0.329597	0.252807	-0.0684505	0.407374	0.0994547	0.0943811	0.341708	0.320093	0.30736	0.0902692	-0.0884154	0.358965
GSE66229	cluster2	-0.222365	0.4119	0.244487	0.4202	-0.0711203	0.230872	0.0834692	0.170799	0.141569	0.325689	0.310246	0.337	0.258158	-0.0706852	0.441922	0.0694999	0.140092	0.196549	0.296632	0.26514	0.129466	-0.0961572	0.348883
GSE15459	cluster2	0.110567	0.556439	0.505309	0.453914	0.190666	0.347693	0.210465	0.263179	0.074655	0.389609	0.33991	0.325592	0.143253	0.000699735	0.444744	0.187829	0.178836	0.451875	0.36941	0.397299	0.173703	-0.141611	0.397567
GSE15459	cluster2	-0.0897289	0.511975	0.405007	0.456809	0.111594	0.339338	0.19763	0.238781	0.041945	0.435503	0.321869	0.326742	0.236455	-0.0427312	0.459714	0.109156	0.104912	0.422797	0.342036	0.341807	0.160553	-0.043754	0.383847
GSE15459	cluster2	-0.167754	0.392072	0.332779	0.485847	0.0171352	0.354981	0.20382	0.22753	0.0664502	0.346434	0.336736	0.348045	0.238378	-0.131461	0.454196	0.22724	0.248319	0.430285	0.37639	0.349005	0.161835	0.0312068	0.438788
GSE15459	cluster2	0.0909733	0.447395	0.38123	0.481007	0.142018	0.352044	0.197498	0.279168	0.0734197	0.410453	0.352541	0.347485	0.210889	-0.0735567	0.460699	0.222037	0.255163	0.462252	0.361657	0.377648	0.178948	0.0943299	0.445017
GSE15459	cluster2	0.198413	0.476354	0.362489	0.469221	0.174997	0.347968	0.235179	0.274436	0.0529775	0.379364	0.336783	0.322031	0.207981	0.0516598	0.446637	0.242012	0.33437	0.426321	0.384	0.349925	0.176963	0.122498	0.493574
GSE15459	cluster2	0.0239811	0.49301	0.385675	0.510471	0.210136	0.453417	0.270568	0.288876	0.091362	0.404997	0.398687	0.341727	0.206194	0.0878997	0.483566	0.295281	0.332117	0.522094	0.410657	0.395565	0.193722	0.261819	0.487053
GSE15459	cluster2	-0.0447353	0.471969	0.305731	0.459306	0.10697	0.327247	0.20239	0.250376	0.0931979	0.375421	0.347405	0.353578	0.249887	0.024066	0.451071	0.186628	0.216542	0.394183	0.33928	0.359138	0.16568	0.0287863	0.406057
GSE15459	cluster2	-0.0758386	0.412008	0.271632	0.462911	0.0157726	0.244678	0.152625	0.212929	0.0946019	0.37219	0.310533	0.361652	0.248816	-0.0912408	0.4443	0.137937	0.0967717	0.32536	0.309243	0.315534	0.131719	-0.14628	0.373867
GSE15459	cluster2	-0.000931712	0.420971	0.336495	0.442652	0.123868	0.276784	0.167421	0.252848	0.0580041	0.376352	0.283554	0.345251	0.18463	-0.107589	0.44885	0.138647	0.259841	0.351362	0.364916	0.33626	0.143028	-0.125487	0.427009
GSE15459	cluster2	-0.173643	0.465185	0.270829	0.498117	0.0442805	0.383232	0.209213	0.244838	0.0623183	0.337103	0.362476	0.376306	0.234759	-0.139717	0.501665	0.232041	0.153073	0.407401	0.392598	0.342897	0.151524	-0.0100606	0.426386
GSE15459	cluster2	0.040941	0.481326	0.365135	0.472122	0.176961	0.372636	0.23973	0.271829	0.0855346	0.400411	0.378447	0.372853	0.248021	-0.0231199	0.472633	0.250664	0.269562	0.501359	0.372951	0.37976	0.161683	0.136093	0.431553
GSE15459	cluster2	0.221487	0.555796	0.50011	0.452939	0.26185	0.369575	0.232476	0.268571	0.131918	0.407021	0.382017	0.358617	0.25345	0.0424801	0.482752	0.239223	0.224391	0.529174	0.394609	0.315303	0.188549	0.0384491	0.425251
GSE15459	cluster2	-0.0801074	0.473219	0.384383	0.457464	0.0950101	0.260125	0.176587	0.226714	0.122513	0.365974	0.318061	0.359155	0.196275	-0.116046	0.458934	0.170891	0.207398	0.394225	0.331914	0.343007	0.151496	-0.147078	0.389516
GSE15459	cluster2	-0.0637835	0.469541	0.388564	0.462203	0.0731738	0.261812	0.202383	0.219386	0.052579	0.361038	0.304829	0.362913	0.217074	-0.152135	0.432108	0.132236	0.0982993	0.35595	0.359108	0.318288	0.119387	-0.000864151	0.389203
GSE34942	cluster2	0.272479	0.480964	0.428428	0.487117	0.272134	0.392635	0.239801	0.286056	0.0779341	0.355006	0.33601	0.365131	0.191253	0.0738639	0.453792	0.283049	0.367875	0.515691	0.371871	0.364087	0.197288	0.00187642	0.468601
GSE34942	cluster2	-0.15858	0.334193	0.286315	0.385015	-0.0163814	0.247358	0.180203	0.216425	0.0986759	0.320621	0.272726	0.330862	0.201251	-0.078228	0.410079	0.164262	0.194731	0.324482	0.326551	0.345975	0.12378	-0.191142	0.439901
GSE34942	cluster2	0.291268	0.57173	0.456309	0.485922	0.330866	0.366304	0.260351	0.305524	0.110997	0.413381	0.390376	0.376768	0.21788	0.0514704	0.483224	0.283016	0.266797	0.529986	0.403853	0.371942	0.184196	0.229121	0.470644
GSE34942	cluster2	0.237143	0.560259	0.494657	0.456335	0.247284	0.331216	0.226445	0.25045	0.0415487	0.33829	0.314627	0.345168	0.243616	-0.100405	0.390722	0.185644	0.206913	0.461812	0.333535	0.355814	0.176218	-0.0830514	0.404852
GSE34942	cluster2	0.0585852	0.482157	0.415594	0.462906	0.145652	0.374721	0.237501	0.297793	0.163972	0.418437	0.387519	0.369956	0.258361	0.0684654	0.475676	0.23112	0.345181	0.475247	0.345823	0.37071	0.226815	0.110266	0.443013
GSE34942	cluster2	-0.169373	0.43555	0.25257	0.467343	0.0682129	0.265617	0.127779	0.209862	0.104735	0.347402	0.341204	0.352582	0.232583	-0.214676	0.43774	0.147981	0.161057	0.337066	0.356202	0.331333	0.157056	-0.104653	0.366214
GSE57303	cluster2	-0.00886915	0.447556	0.289993	0.484717	0.0956979	0.322683	0.169312	0.211424	0.0878671	0.317377	0.309668	0.335328	0.246941	-0.132142	0.470588	0.145648	0.126819	0.352742	0.331118	0.280123	0.155547	0.0393325	0.402148
GSE57303	cluster2	0.114057	0.541305	0.442224	0.560636	0.210544	0.455262	0.224499	0.281431	0.0874675	0.404934	0.37938	0.341675	0.236293	-0.053243	0.489931	0.254168	0.299805	0.513689	0.356902	0.372726	0.215325	0.0657067	0.40811
GSE57303	cluster2	0.0144142	0.449108	0.366247	0.448583	0.0871328	0.313166	0.179365	0.256899	0.107183	0.353821	0.324412	0.338607	0.2879	-0.00559453	0.438275	0.186484	0.226086	0.399055	0.372312	0.343577	0.12796	0.00601418	0.422007
GSE57303	cluster2	0.0475938	0.462853	0.387243	0.446695	0.0995261	0.270823	0.196823	0.211509	0.14616	0.379471	0.306305	0.37157	0.210816	-0.0310851	0.427232	0.149964	0.196383	0.3843	0.35434	0.311187	0.0923466	-0.0497761	0.405668
GSE57303	cluster2	0.196632	0.506097	0.377871	0.461947	0.205206	0.351679	0.153893	0.252711	0.0810603	0.389344	0.383879	0.370984	0.202715	0.0360723	0.450527	0.221749	0.257574	0.481423	0.346907	0.34761	0.164806	0.0393834	0.395078
GSE57303	cluster2	-0.0215626	0.460893	0.351453	0.419125	0.0817593	0.275405	0.177472	0.235438	0.0737054	0.337736	0.309824	0.337488	0.22897	-0.0331793	0.435292	0.14668	0.201334	0.343825	0.304812	0.357422	0.11522	-0.0303068	0.417173
GSE57303	cluster2	-0.141396	0.387515	0.30652	0.435294	0.017333	0.268329	0.191567	0.229558	0.0677113	0.334355	0.330699	0.374082	0.280436	-0.126399	0.480275	0.124142	0.178593	0.371657	0.419092	0.311497	0.120096	-0.0412966	0.432164
GSE57303	cluster2	0.24061	0.581687	0.586837	0.532453	0.362197	0.467099	0.306341	0.34868	0.0921409	0.443416	0.416864	0.393461	0.24898	0.0165629	0.495642	0.283958	0.33814	0.604038	0.420222	0.428354	0.227072	0.0493939	0.444315
GSE57303	cluster2	0.063815	0.569252	0.466881	0.478857	0.198941	0.359543	0.214522	0.27118	0.106503	0.396105	0.377375	0.327472	0.264643	-0.0629471	0.445931	0.2032	0.204559	0.452156	0.336476	0.346047	0.147597	0.0544729	0.384971
GSE57303	cluster2	0.294598	0.568832	0.572379	0.482351	0.3356	0.387109	0.270381	0.316148	0.112172	0.427238	0.362637	0.384757	0.204853	0.0740102	0.46481	0.241806	0.292036	0.537763	0.388465	0.416123	0.212915	0.0529033	0.431338
GSE66229	cluster2	-0.00622885	0.448797	0.372633	0.443089	0.0963636	0.34854	0.189311	0.277001	0.109022	0.409481	0.341781	0.371582	0.266309	0.0478692	0.469715	0.185708	0.271763	0.464618	0.344312	0.353895	0.154291	0.0620766	0.421794
GSE66229	cluster2	0.252277	0.505293	0.444775	0.512246	0.280175	0.339845	0.224812	0.290142	0.0882828	0.390551	0.337861	0.390959	0.261863	0.100235	0.509615	0.245176	0.278386	0.487063	0.372756	0.343525	0.172953	0.0345932	0.414225
GSE66229	cluster2	0.0746867	0.471942	0.362198	0.479792	0.143513	0.357118	0.215346	0.264117	0.159817	0.399164	0.341181	0.374226	0.278918	0.0600632	0.460308	0.219359	0.23695	0.467765	0.392006	0.352617	0.142105	0.157099	0.447176
GSE66229	cluster2	-0.0916101	0.510544	0.396543	0.447374	0.0963649	0.266778	0.15621	0.244364	0.0743936	0.422114	0.301393	0.336075	0.244168	-0.0831317	0.435508	0.120928	0.14108	0.377823	0.347198	0.317706	0.160209	-0.0591428	0.374847
GSE66229	cluster2	-0.180935	0.390061	0.326318	0.431426	0.0333792	0.28825	0.173483	0.211801	0.0796815	0.370488	0.302156	0.332976	0.227907	-0.0606476	0.449271	0.17469	0.0832745	0.382493	0.33094	0.33713	0.149129	-0.105445	0.408311
GSE66229	cluster2	0.0658054	0.425519	0.384139	0.536486	0.179147	0.462585	0.270706	0.304677	0.0580321	0.393397	0.40222	0.366382	0.254064	0.10835	0.490563	0.348439	0.373556	0.546063	0.405373	0.386975	0.209937	0.310255	0.501034
GSE66229	cluster2	0.119469	0.539257	0.477191	0.450189	0.227001	0.318445	0.203884	0.263594	0.114226	0.410684	0.349164	0.379211	0.279693	0.0152509	0.47436	0.177363	0.196918	0.468561	0.362981	0.369646	0.167888	0.0167921	0.417999
GSE66229	cluster2	0.0142327	0.524052	0.459003	0.477729	0.196779	0.335767	0.220632	0.270807	0.143212	0.421026	0.409404	0.368833	0.256475	0.0894583	0.442453	0.238066	0.240358	0.513364	0.384937	0.378279	0.168081	0.29279	0.434065
GSE66229	cluster2	0.211753	0.477944	0.417387	0.492704	0.223742	0.32836	0.215693	0.243715	0.0914094	0.387966	0.340279	0.377186	0.257244	0.0141187	0.431843	0.16068	0.187682	0.409877	0.376129	0.316852	0.127056	0.0691537	0.410687
GSE66229	cluster2	0.10711	0.470641	0.353568	0.454697	0.139532	0.358525	0.219188	0.252508	0.0622786	0.378377	0.316602	0.356899	0.180305	0.0719301	0.478158	0.190417	0.241559	0.467524	0.361717	0.324663	0.152205	-0.0101774	0.397218
GSE66229	cluster2	0.164019	0.467143	0.375234	0.456866	0.188076	0.264796	0.159556	0.233056	0.0935705	0.391513	0.313446	0.378344	0.245079	-0.0643302	0.449089	0.130746	0.167065	0.368936	0.335672	0.329786	0.129197	-0.00185278	0.390012
GSE66229	cluster2	0.290188	0.511791	0.472345	0.532593	0.328192	0.417018	0.273205	0.314168	0.0740171	0.387201	0.390082	0.376227	0.278521	0.116985	0.507737	0.316766	0.357474	0.563489	0.391128	0.374882	0.178984	0.218741	0.439699
GSE66229	cluster2	0.120568	0.459036	0.296174	0.475084	0.176264	0.412871	0.235536	0.270763	0.150747	0.422634	0.360974	0.383712	0.269573	0.12358	0.477816	0.254944	0.279725	0.481031	0.389173	0.343976	0.153827	0.238273	0.447606
GSE66229	cluster2	0.161538	0.45717	0.379508	0.459639	0.18431	0.283278	0.21516	0.25808	0.0808845	0.418498	0.300197	0.340607	0.222685	0.0305797	0.471711	0.196137	0.228457	0.415389	0.369676	0.33339	0.144205	-0.107891	0.39076
GSE66229	cluster2	-0.207008	0.381887	0.222863	0.419185	-0.000818124	0.324185	0.142415	0.202041	0.0393615	0.374654	0.277414	0.339891	0.238381	-0.196101	0.469825	0.163412	0.162175	0.309124	0.337594	0.313858	0.138252	-0.137325	0.39033
GSE66229	cluster2	0.116011	0.534387	0.461134	0.523714	0.189488	0.380395	0.209905	0.261543	0.119704	0.401905	0.321901	0.359697	0.227585	-0.0129677	0.433559	0.223769	0.190026	0.44344	0.345189	0.34805	0.157504	0.0400784	0.404778
GSE66229	cluster2	-0.0103139	0.524041	0.410602	0.45379	0.0576719	0.282836	0.155997	0.227089	0.0336482	0.40686	0.28154	0.338169	0.208362	-0.04619	0.487754	0.120122	0.165125	0.381314	0.277864	0.296995	0.15018	-0.0441658	0.354805
GSE66229	cluster2	0.137774	0.472491	0.413905	0.486474	0.209193	0.394858	0.245843	0.268997	0.131805	0.362125	0.397136	0.343221	0.256083	0.0637453	0.490853	0.266717	0.229498	0.511803	0.365091	0.378788	0.180368	-0.00930888	0.425428
GSE66229	cluster2	0.138691	0.506579	0.44888	0.480413	0.207375	0.428876	0.264107	0.324779	0.125007	0.436566	0.400076	0.36347	0.249813	0.125426	0.479708	0.278108	0.397639	0.51393	0.362245	0.403786	0.199044	0.20429	0.477388
GSE66229	cluster2	-0.0573977	0.491086	0.301559	0.539335	0.128581	0.42886	0.238384	0.264322	0.0645102	0.34592	0.409906	0.374821	0.25767	0.0787047	0.505705	0.323481	0.330508	0.508771	0.365964	0.363064	0.179041	0.306868	0.470484
GSE66229	cluster2	0.046437	0.567322	0.444563	0.463352	0.221751	0.363333	0.219333	0.262964	0.0981488	0.37257	0.34256	0.351424	0.24679	-0.0128728	0.454548	0.199982	0.231044	0.488241	0.325469	0.336852	0.211356	0.056381	0.417465
GSE66229	cluster2	0.0355569	0.437596	0.324874	0.513058	0.163899	0.43748	0.259453	0.308781	0.0471648	0.370034	0.391778	0.353172	0.273478	0.167523	0.467578	0.279954	0.362917	0.493263	0.367958	0.393337	0.222265	0.248792	0.512323
GSE66229	cluster2	-0.185163	0.455173	0.310916	0.480549	0.0769048	0.408744	0.233514	0.245225	0.113552	0.380248	0.369448	0.364259	0.248564	0.0825432	0.503733	0.305948	0.300383	0.513352	0.356124	0.383849	0.149302	0.107143	0.461101
GSE66229	cluster2	0.173941	0.532768	0.432251	0.443378	0.197704	0.280738	0.16831	0.250055	0.10068	0.415096	0.336088	0.373665	0.254389	0.00312191	0.477997	0.174329	0.23827	0.429737	0.333089	0.283792	0.144554	0.0937552	0.4305
GSE66229	cluster2	-0.107271	0.473528	0.280768	0.389816	0.023226	0.216123	0.0830691	0.155078	0.150508	0.397529	0.26247	0.344011	0.255578	-0.138834	0.406764	0.0642239	0.110408	0.245816	0.313734	0.21621	0.115641	-0.00141249	0.389496
GSE66229	cluster2	0.228986	0.511282	0.468727	0.485881	0.273587	0.329402	0.21219	0.266842	0.119898	0.412529	0.367352	0.387693	0.216659	0.0555742	0.490098	0.167174	0.222171	0.471302	0.360285	0.347039	0.153358	0.0756592	0.397778
GSE66229	cluster2	-0.00565498	0.532344	0.374656	0.48896	0.15537	0.423129	0.256985	0.289974	0.141701	0.436948	0.394284	0.369666	0.258541	0.115416	0.476722	0.283522	0.442535	0.499509	0.396847	0.363732	0.185615	0.233099	0.479638
GSE66229	cluster2	0.260066	0.565368	0.566235	0.456394	0.329969	0.33237	0.269869	0.284082	0.0275805	0.407671	0.333213	0.352411	0.237414	0.000317408	0.450301	0.192477	0.174732	0.467799	0.420122	0.417647	0.19381	-0.190236	0.419008
GSE66229	cluster2	0.0423276	0.461582	0.410778	0.511295	0.181049	0.459046	0.293767	0.304484	0.0706182	0.385357	0.381523	0.354191	0.255877	0.143787	0.497799	0.291226	0.371109	0.549219	0.414136	0.406309	0.22894	0.23522	0.490443
GSE66229	cluster2	0.0512805	0.423688	0.407234	0.535178	0.163089	0.546671	0.325651	0.316259	0.0878518	0.353595	0.433856	0.358536	0.262137	0.10534	0.483444	0.385529	0.430044	0.59559	0.418448	0.405287	0.236733	0.330531	0.511525
GSE66229	cluster2	0.230257	0.456228	0.482105	0.520691	0.251068	0.361662	0.247648	0.273657	0.0889062	0.388732	0.352682	0.395651	0.252106	0.0437367	0.482445	0.198696	0.238352	0.491747	0.413565	0.376357	0.156152	-0.0398384	0.405073
GSE66229	cluster2	0.266855	0.514198	0.438663	0.429766	0.258444	0.297802	0.17817	0.253258	0.127583	0.454488	0.286953	0.367663	0.240571	0.0567514	0.475756	0.13109	0.16439	0.4072	0.349585	0.30933	0.130529	-0.000853118	0.391555
GSE66229	cluster2	-0.0904481	0.365193	0.355004	0.453286	0.0179961	0.228518	0.143311	0.209359	0.0415726	0.366494	0.274023	0.367055	0.248377	-0.0558073	0.452692	0.146405	0.154582	0.31062	0.327164	0.301811	0.112788	0.00491017	0.384043
GSE66229	cluster2	0.188225	0.501634	0.411673	0.463833	0.186085	0.319646	0.192583	0.253207	0.088645	0.379136	0.331526	0.356274	0.217562	-0.000902382	0.468974	0.201579	0.151713	0.425797	0.334074	0.321854	0.15638	0.0343771	0.370822
GSE66229	cluster2	0.0770306	0.405697	0.321252	0.46323	0.120314	0.289686	0.190204	0.245998	0.0807938	0.331401	0.350891	0.337788	0.279033	0.0987786	0.448201	0.182342	0.200416	0.3923	0.353183	0.35162	0.160343	-0.0552968	0.415972
GSE66229	cluster2	0.00631048	0.430263	0.346525	0.516276	0.173736	0.487119	0.305883	0.321917	0.150513	0.403215	0.419863	0.370265	0.265567	0.158214	0.51773	0.353703	0.476567	0.525922	0.391127	0.378463	0.246232	0.309292	0.494402
GSE66229	cluster2	0.0658425	0.427626	0.347647	0.477122	0.106515	0.238745	0.190266	0.211226	0.10495	0.352278	0.281727	0.340308	0.233355	-0.0135317	0.430975	0.114546	0.185316	0.293273	0.381634	0.325513	0.11405	-0.203132	0.379397
GSE66229	cluster2	-0.115182	0.518285	0.423842	0.445121	0.0907579	0.307522	0.181207	0.241284	0.0284905	0.361046	0.326385	0.274439	0.238112	-0.06204	0.473841	0.154978	0.159375	0.412513	0.30317	0.359175	0.135367	-0.120281	0.365687
GSE66229	cluster2	0.0795072	0.432385	0.368274	0.428444	0.0968573	0.272351	0.167347	0.250131	0.140786	0.36582	0.323914	0.371652	0.243699	-0.054954	0.462395	0.174337	0.186078	0.373247	0.340208	0.327028	0.150137	-0.09882	0.373212
GSE66229	cluster2	0.167427	0.489902	0.446393	0.466088	0.221584	0.277823	0.196033	0.256538	0.136298	0.381273	0.348778	0.399017	0.271575	0.0413341	0.489311	0.177147	0.175557	0.412552	0.363629	0.315422	0.149479	0.0392193	0.406307
GSE66229	cluster2	-0.117644	0.43613	0.263245	0.495789	0.0377556	0.333221	0.189151	0.239549	0.0815364	0.358109	0.323361	0.3553	0.293805	-0.0112126	0.490772	0.189586	0.224689	0.324348	0.356792	0.321987	0.151277	0.0632118	0.426635
GSE66229	cluster2	0.334407	0.548322	0.495036	0.457966	0.334738	0.37916	0.261109	0.320742	0.116926	0.400734	0.378217	0.38608	0.245865	0.134082	0.47504	0.238401	0.352121	0.513328	0.399343	0.415377	0.220545	0.104108	0.466126
GSE66229	cluster2	0.151022	0.527385	0.407204	0.488451	0.255159	0.42081	0.277521	0.322537	0.0890723	0.414023	0.405481	0.376522	0.21584	0.150963	0.503784	0.322868	0.420251	0.541744	0.426707	0.38432	0.211302	0.329466	0.499289
GSE15459	cluster2	-0.113316	0.536557	0.324318	0.481929	0.0955839	0.314969	0.150884	0.208102	0.104686	0.365633	0.34609	0.347382	0.297099	-0.136441	0.457117	0.103689	0.135934	0.320938	0.292953	0.309517	0.150297	0.102336	0.42756
GSE15459	cluster2	-0.150083	0.446576	0.284943	0.431798	0.0639178	0.254667	0.154606	0.210204	0.112677	0.3214	0.331945	0.311889	0.275073	-0.174802	0.456059	0.144754	0.0711256	0.376915	0.337536	0.318608	0.116257	-0.0640406	0.361634
GSE15459	cluster2	-0.0790775	0.486526	0.366865	0.472211	0.0851161	0.306379	0.194596	0.21246	0.0639445	0.320802	0.31086	0.350995	0.22811	-0.201869	0.47067	0.172987	0.136083	0.406148	0.289043	0.333201	0.148135	-0.0636674	0.400004
GSE15459	cluster2	-0.0568438	0.51464	0.4114	0.482755	0.0918663	0.335849	0.1904	0.257513	0.101995	0.373049	0.37966	0.350386	0.291327	-0.108285	0.420701	0.152528	0.113914	0.433157	0.364637	0.342154	0.192849	-0.0625343	0.378562
GSE15459	cluster2	-0.0698854	0.489531	0.386883	0.510534	0.0918335	0.392465	0.218378	0.276419	0.122409	0.359234	0.410076	0.354278	0.289672	-0.0381184	0.464485	0.243665	0.226305	0.450312	0.359358	0.349787	0.169184	0.239818	0.441422
GSE15459	cluster2	0.246074	0.530248	0.53583	0.530809	0.267781	0.430739	0.244049	0.299193	0.0592021	0.356139	0.38259	0.350692	0.274498	0.0548062	0.44761	0.296378	0.287008	0.560229	0.421676	0.394526	0.241588	0.180459	0.469818
GSE15459	cluster2	0.159671	0.592916	0.568193	0.4954	0.228571	0.35996	0.269121	0.28831	0.119319	0.374929	0.360716	0.373162	0.263067	-0.000367749	0.467594	0.225547	0.218506	0.547604	0.371333	0.375708	0.194454	0.0139611	0.42173
GSE15459	cluster2	0.150136	0.424638	0.330261	0.464557	0.155729	0.311634	0.198251	0.218916	0.0922601	0.342435	0.329938	0.394753	0.243634	-0.00476741	0.455916	0.189357	0.232474	0.365262	0.352659	0.303021	0.12277	0.0279454	0.432053
GSE15459	cluster2	0.195535	0.529172	0.465391	0.50066	0.230336	0.334243	0.217411	0.253576	0.153637	0.387599	0.408821	0.366703	0.277869	0.0221109	0.451945	0.196352	0.210418	0.47526	0.42402	0.323801	0.164909	0.185917	0.401725
GSE15459	cluster2	-0.0149318	0.520662	0.380655	0.525873	0.0862734	0.404692	0.241486	0.224441	0.12017	0.329178	0.370922	0.393623	0.337635	-0.0925274	0.483907	0.201357	0.199022	0.43918	0.334127	0.300413	0.197737	0.0782147	0.429676
GSE15459	cluster2	0.219705	0.524573	0.403585	0.472163	0.234791	0.268774	0.172463	0.240216	0.0824904	0.37803	0.311118	0.333276	0.212171	0.00897858	0.448813	0.171051	0.167042	0.413462	0.345305	0.316024	0.156493	0.0308564	0.44978
GSE15459	cluster2	-0.150609	0.458626	0.250731	0.486784	0.0814027	0.291449	0.183629	0.22897	0.127367	0.347696	0.407065	0.342231	0.27156	-0.130877	0.487851	0.235509	0.185095	0.404026	0.353711	0.318222	0.152195	0.263493	0.448192
GSE15459	cluster2	-0.039048	0.514555	0.453533	0.481204	0.149044	0.305567	0.206832	0.216533	0.105806	0.296464	0.342576	0.37625	0.262368	-0.20106	0.450241	0.126264	0.0804998	0.399666	0.356294	0.349005	0.180807	-0.00666828	0.377082
GSE34942	cluster2	0.142821	0.548779	0.453286	0.484681	0.230415	0.326214	0.184733	0.242109	0.126976	0.389793	0.34487	0.373376	0.261836	0.00727364	0.459323	0.139488	0.0917824	0.390872	0.343212	0.351452	0.152996	-0.0262761	0.398332
GSE34942	cluster2	0.158698	0.600546	0.560933	0.4739	0.212907	0.346087	0.240627	0.272863	0.132673	0.416619	0.359112	0.386448	0.241973	-0.0252307	0.451787	0.193378	0.148741	0.506539	0.377246	0.381008	0.16685	-0.0450066	0.377945
GSE34942	cluster2	0.25752	0.623661	0.601907	0.523626	0.35674	0.435851	0.307556	0.329251	0.160853	0.398007	0.436966	0.418982	0.331822	0.0763309	0.479135	0.292593	0.254372	0.606893	0.4228	0.43027	0.236122	0.0778008	0.440272
GSE57303	cluster2	-0.00478071	0.559367	0.506239	0.46175	0.173331	0.347204	0.199029	0.272432	0.113542	0.350537	0.394732	0.381701	0.262001	-0.0273229	0.440977	0.192925	0.168601	0.489429	0.384986	0.346512	0.197057	-0.000288564	0.388323
GSE66229	cluster2	0.0150274	0.510113	0.369375	0.438867	0.157712	0.354989	0.227367	0.195553	0.0192352	0.427267	0.362323	0.336722	0.287071	0.0445601	0.465905	0.189144	0.234871	0.471836	0.333364	0.321435	0.163283	0.0259755	0.439222
GSE66229	cluster2	0.0440617	0.593507	0.477519	0.440223	0.193245	0.380428	0.179769	0.278966	0.050154	0.404851	0.353692	0.326865	0.221434	-0.00678536	0.420088	0.152466	0.2127	0.479173	0.336659	0.363996	0.173956	0.0354688	0.386129
GSE66229	cluster2	0.0274064	0.47703	0.377389	0.481229	0.170306	0.314979	0.199522	0.225885	0.0570243	0.314599	0.421392	0.349123	0.237709	0.0394359	0.475479	0.194894	0.196729	0.475616	0.376585	0.342567	0.13539	0.266888	0.40226
GSE66229	cluster2	-0.122648	0.377477	0.25243	0.411229	0.0795191	0.185969	0.160417	0.16208	0.0211337	0.24385	0.313629	0.364674	0.272997	-0.102347	0.4504	0.0983601	0.0947215	0.322545	0.4365	0.285436	0.13936	-0.237386	0.405521
GSE15459	cluster3	0.286438	0.553993	0.508261	0.486889	0.264499	0.304734	0.225484	0.273003	0.0851393	0.406174	0.344411	0.387979	0.273645	0.117552	0.442659	0.184427	0.251466	0.471653	0.360209	0.327888	0.189015	0.0127204	0.41319
GSE15459	cluster3	0.032542	0.498821	0.36959	0.483252	0.176511	0.27766	0.220966	0.219474	0.113763	0.327101	0.354129	0.34598	0.226682	-0.0618303	0.460282	0.166407	0.224964	0.410897	0.337761	0.323721	0.158053	-0.0245738	0.388803
GSE15459	cluster3	-0.0192555	0.460319	0.370186	0.498194	0.0999255	0.35313	0.259555	0.26965	0.0998887	0.361917	0.346749	0.358172	0.268992	0.0962574	0.48491	0.255283	0.315114	0.450006	0.374822	0.365336	0.193867	0.130255	0.467605
GSE15459	cluster3	0.011106	0.489612	0.361499	0.464584	0.159786	0.310924	0.174088	0.254232	0.112004	0.417846	0.319034	0.385173	0.252186	-0.042523	0.497077	0.188414	0.22885	0.424282	0.338155	0.361311	0.163079	-0.058741	0.401461
GSE15459	cluster3	0.230105	0.522062	0.496182	0.445768	0.209852	0.301326	0.209395	0.278748	0.110016	0.382695	0.362441	0.393159	0.261523	0.138221	0.462162	0.223949	0.206299	0.459451	0.408563	0.346735	0.175664	0.0364624	0.422338
GSE15459	cluster3	-0.105438	0.469321	0.419497	0.433305	0.0577339	0.32289	0.206756	0.230104	0.0873098	0.369755	0.306457	0.379871	0.265969	-0.0656696	0.459168	0.198155	0.256653	0.467731	0.340576	0.361157	0.152705	-0.0912616	0.414139
GSE15459	cluster3	0.209509	0.513617	0.469448	0.465225	0.222461	0.328822	0.242021	0.288178	0.139709	0.376991	0.363086	0.393032	0.273241	0.126091	0.45762	0.218481	0.253185	0.506442	0.412079	0.346806	0.19885	0.10283	0.41327
GSE15459	cluster3	-0.0332732	0.466557	0.35424	0.492357	0.0615039	0.292386	0.1771	0.205038	0.0983889	0.35104	0.305589	0.363492	0.274061	-0.0101515	0.429505	0.193436	0.218129	0.375309	0.377099	0.30502	0.134191	0.0208369	0.400501
GSE15459	cluster3	-0.0805556	0.45611	0.27214	0.430905	0.0690579	0.231731	0.127601	0.197429	0.0505915	0.372706	0.313941	0.355602	0.190577	-0.0270641	0.444834	0.176976	0.25778	0.325497	0.339108	0.319316	0.119093	0.0784908	0.399005
GSE15459	cluster3	0.141643	0.528079	0.463961	0.503073	0.195553	0.316924	0.190641	0.256373	0.125967	0.391868	0.354573	0.370901	0.293819	0.0452697	0.443407	0.187628	0.167666	0.465606	0.35448	0.341873	0.191903	0.115927	0.40494
GSE15459	cluster3	0.247829	0.533709	0.480161	0.459879	0.283767	0.282746	0.198124	0.244722	0.116937	0.405746	0.346878	0.389219	0.243363	0.157146	0.465631	0.214191	0.199879	0.47307	0.373523	0.34183	0.163341	-0.0630812	0.393041
GSE15459	cluster3	0.124055	0.515324	0.447804	0.460402	0.156822	0.289115	0.158814	0.240877	0.107333	0.362372	0.353234	0.352393	0.198421	0.0440355	0.447822	0.164497	0.174233	0.426533	0.356693	0.299646	0.136612	0.104257	0.369242
GSE15459	cluster3	-0.0639187	0.443943	0.301949	0.483442	0.068368	0.342584	0.176972	0.219974	0.123577	0.334358	0.356853	0.317798	0.264532	-0.0426538	0.44275	0.14945	0.169291	0.431626	0.309723	0.309846	0.132004	-0.0259339	0.354271
GSE15459	cluster3	0.0207631	0.453773	0.375843	0.443322	0.076754	0.206883	0.153219	0.206675	0.0814962	0.368954	0.290979	0.368055	0.23303	-0.0388448	0.439177	0.110594	0.143836	0.328774	0.341494	0.28592	0.126321	0.00530609	0.375989
GSE15459	cluster3	0.0565301	0.54392	0.504681	0.455914	0.149343	0.343246	0.198839	0.263533	0.0779617	0.362257	0.371928	0.343371	0.253913	-0.0323957	0.412164	0.168448	0.222989	0.454062	0.329716	0.340062	0.188719	-0.0271792	0.393161
GSE15459	cluster3	0.173788	0.551155	0.453978	0.457411	0.218907	0.313319	0.224991	0.268777	0.0525377	0.387505	0.354571	0.370675	0.249678	0.109655	0.452225	0.212871	0.327289	0.435131	0.370533	0.354525	0.18655	0.016203	0.439873
GSE15459	cluster3	0.185694	0.533595	0.45277	0.468824	0.187759	0.313553	0.194503	0.242932	0.112945	0.378325	0.327501	0.345558	0.20358	-0.0862453	0.44333	0.186974	0.219636	0.438047	0.367315	0.344818	0.153065	-0.0141806	0.413599
GSE15459	cluster3	0.169567	0.562932	0.454048	0.461034	0.211292	0.291992	0.203968	0.252856	0.102103	0.391559	0.365262	0.369434	0.246526	-0.0217372	0.449781	0.176559	0.105547	0.430967	0.362736	0.351486	0.160661	0.0102986	0.391361
GSE15459	cluster3	-0.0602433	0.502857	0.384903	0.423512	0.0783602	0.253215	0.161223	0.232816	0.0856773	0.39616	0.332564	0.350165	0.225155	-0.00463608	0.448633	0.159879	0.179741	0.356868	0.345886	0.31593	0.144386	0.0366087	0.392096
GSE34942	cluster3	0.112488	0.510139	0.418965	0.457991	0.17465	0.241115	0.201476	0.244446	0.128522	0.409664	0.307318	0.355416	0.258598	0.045027	0.451989	0.173509	0.176865	0.404838	0.343509	0.356005	0.149647	-0.11331	0.390439
GSE34942	cluster3	0.0690061	0.44416	0.320746	0.425946	0.0797312	0.191077	0.147279	0.2078	0.0871597	0.318769	0.318698	0.337597	0.198565	-0.0316543	0.448123	0.13969	0.13052	0.305881	0.337397	0.307438	0.11061	-0.0912087	0.365096
GSE34942	cluster3	-0.218964	0.386991	0.254458	0.442959	-0.00301179	0.249109	0.144392	0.178623	0.0904256	0.284773	0.321434	0.339389	0.258127	-0.192802	0.423046	0.173638	0.130525	0.34214	0.367547	0.307682	0.117903	0.0122672	0.421102
GSE34942	cluster3	0.273334	0.508756	0.432842	0.447647	0.257806	0.25413	0.144972	0.223351	0.107491	0.349894	0.30132	0.33659	0.205676	0.00706833	0.439392	0.131813	0.184932	0.393172	0.334608	0.319077	0.131054	-0.0934774	0.380905
GSE57303	cluster3	0.235488	0.493687	0.367251	0.46509	0.228535	0.329793	0.187096	0.248944	0.0936518	0.404674	0.345095	0.390662	0.268697	-0.0172098	0.459845	0.197209	0.264442	0.433753	0.356096	0.320399	0.125514	0.151883	0.389396
GSE57303	cluster3	0.0435395	0.551564	0.462606	0.467573	0.154224	0.336255	0.204739	0.23873	0.106807	0.397262	0.379655	0.348162	0.289319	0.0886233	0.466407	0.151406	0.193189	0.425679	0.370911	0.331884	0.174965	0.00507228	0.405447
GSE57303	cluster3	-0.0328056	0.438456	0.3213	0.412329	0.0809818	0.288343	0.213832	0.20451	0.117002	0.394268	0.319132	0.358109	0.241913	0.147708	0.48461	0.125407	0.190908	0.375221	0.405605	0.322853	0.0949009	-0.0131402	0.395725
GSE57303	cluster3	-0.073414	0.457047	0.33505	0.440481	0.0123206	0.222453	0.130725	0.194786	0.0896392	0.389924	0.301236	0.361064	0.23017	-0.147621	0.415044	0.108513	0.133839	0.312617	0.344578	0.303696	0.148359	-0.00762041	0.379202
GSE57303	cluster3	0.0563142	0.505571	0.448286	0.47752	0.151737	0.313441	0.246327	0.25116	0.0524535	0.384878	0.331598	0.340771	0.252011	0.00031279	0.445143	0.195472	0.18983	0.425136	0.414332	0.374587	0.146877	0.0474029	0.431418
GSE57303	cluster3	0.0334157	0.475925	0.397485	0.43285	0.12881	0.237912	0.137675	0.22893	0.106017	0.375782	0.337724	0.362473	0.251462	-0.0414036	0.438541	0.130502	0.11945	0.36954	0.374051	0.331268	0.144771	-0.0571334	0.382093
GSE66229	cluster3	0.0172437	0.539858	0.385936	0.45513	0.146665	0.287329	0.140307	0.232038	0.113222	0.367182	0.337938	0.346099	0.226546	0.00279391	0.421847	0.20635	0.130656	0.430552	0.341006	0.33183	0.16193	0.0775108	0.366252
GSE66229	cluster3	-0.197763	0.472296	0.324393	0.402059	-0.00891251	0.288306	0.139284	0.220748	0.104592	0.410705	0.312702	0.361616	0.265571	-0.0588694	0.44723	0.101672	0.176805	0.374726	0.299374	0.322295	0.133635	-0.0714543	0.388525
GSE66229	cluster3	0.399964	0.449297	0.421439	0.475572	0.385705	0.307507	0.220681	0.256744	0.12013	0.342931	0.388582	0.339057	0.269181	0.170653	0.471732	0.194951	0.219475	0.443701	0.398613	0.312326	0.118539	0.162685	0.400434
GSE66229	cluster3	0.133275	0.458456	0.389597	0.453635	0.183806	0.249642	0.171654	0.236041	0.0644592	0.414881	0.330321	0.370168	0.235782	0.146315	0.479029	0.222692	0.203475	0.425155	0.37023	0.319068	0.115254	0.132491	0.390524
GSE66229	cluster3	0.0996281	0.463017	0.385569	0.473142	0.151314	0.264646	0.155451	0.258629	0.100599	0.335451	0.343274	0.401808	0.266928	0.00694647	0.454	0.128263	0.117471	0.394883	0.353033	0.343827	0.127106	6.10276e-05	0.338437
GSE66229	cluster3	-0.0830471	0.55379	0.463314	0.460468	0.172618	0.383956	0.18651	0.27781	0.124157	0.443289	0.393777	0.346554	0.270778	0.0578615	0.411789	0.23652	0.245396	0.496802	0.378513	0.357992	0.230503	0.236285	0.425402
GSE66229	cluster3	-0.0910226	0.468114	0.352394	0.44612	0.0595985	0.331819	0.190543	0.202186	0.0376714	0.329848	0.302848	0.335943	0.259595	-0.0556543	0.448682	0.124689	0.175516	0.340005	0.370159	0.276138	0.121532	0.0423809	0.403428
GSE66229	cluster3	0.119358	0.457474	0.382839	0.443678	0.159522	0.283955	0.176227	0.193167	0.106895	0.352689	0.316488	0.347368	0.265364	0.0491501	0.448944	0.162254	0.163674	0.398755	0.355555	0.329045	0.119137	-0.00141538	0.379653
GSE66229	cluster3	0.121463	0.50848	0.376636	0.49057	0.180272	0.334871	0.232817	0.246955	0.0792882	0.392987	0.362752	0.360919	0.273335	0.102829	0.481032	0.21513	0.294605	0.456016	0.374344	0.32724	0.135009	0.216915	0.445478
GSE66229	cluster3	0.185537	0.572488	0.528837	0.464437	0.246517	0.354263	0.26022	0.290016	0.0895498	0.420645	0.357938	0.389947	0.265913	0.0463159	0.467927	0.25326	0.283066	0.521574	0.387766	0.393085	0.195215	0.0353564	0.42553
GSE66229	cluster3	-0.195111	0.452929	0.321487	0.391828	-0.0219921	0.26475	0.150265	0.183749	0.128717	0.40911	0.277038	0.306031	0.214062	0.0532144	0.444595	0.151444	0.159331	0.295517	0.311578	0.288439	0.15811	-0.0181332	0.36377
GSE66229	cluster3	0.182538	0.5454	0.495877	0.443201	0.236951	0.280122	0.189237	0.230702	0.0754522	0.390819	0.328439	0.377341	0.253476	0.0660833	0.443054	0.158195	0.189911	0.463861	0.363938	0.343244	0.138033	0.0406873	0.384385
GSE66229	cluster3	0.16208	0.433675	0.342821	0.454439	0.167464	0.229993	0.159504	0.201771	0.0922554	0.370732	0.340844	0.367205	0.231832	0.0655341	0.458847	0.176479	0.184726	0.412815	0.359361	0.309144	0.0951265	-0.0545946	0.362109
GSE66229	cluster3	-0.272005	0.428114	0.295511	0.358381	-0.0508085	0.1745	0.0812994	0.183866	0.0695485	0.385511	0.237973	0.358097	0.213607	-0.177826	0.425185	0.0695294	0.0750075	0.254999	0.288614	0.23285	0.0932727	-0.155824	0.34007
GSE66229	cluster3	0.0952949	0.518564	0.392575	0.428429	0.176467	0.274584	0.179142	0.222307	0.104198	0.38538	0.295225	0.373718	0.277371	0.0771682	0.489108	0.178352	0.242268	0.402198	0.322794	0.316553	0.112959	-0.0115226	0.341372
GSE66229	cluster3	0.383971	0.623131	0.539919	0.451162	0.388479	0.359771	0.269385	0.287135	0.0616419	0.398961	0.336528	0.34393	0.208687	0.0817027	0.453235	0.202567	0.287142	0.512178	0.380849	0.38845	0.181676	-0.013594	0.426086
GSE66229	cluster3	0.149007	0.557538	0.55383	0.476958	0.198818	0.315087	0.20419	0.262944	0.0826819	0.391283	0.329426	0.350399	0.259862	0.0102083	0.436202	0.128787	0.180755	0.434177	0.380361	0.348066	0.169537	-0.0358949	0.384948
GSE66229	cluster3	-0.0915724	0.49319	0.353686	0.460862	0.0889452	0.19978	0.132617	0.176016	0.0858439	0.357131	0.315939	0.346706	0.199445	0.0312235	0.464068	0.133236	0.165514	0.331458	0.353969	0.293334	0.126598	0.0890219	0.338829
GSE66229	cluster3	0.23074	0.488399	0.381065	0.429005	0.183379	0.236015	0.178247	0.199679	0.0679162	0.349667	0.290153	0.362112	0.230454	0.0396184	0.421274	0.0789669	0.169811	0.324581	0.378599	0.247058	0.0885855	-0.16236	0.374497
GSE66229	cluster3	0.283414	0.497824	0.424799	0.414867	0.249662	0.245747	0.159455	0.224758	0.0892697	0.392142	0.294049	0.357151	0.216719	0.10828	0.451275	0.109981	0.155834	0.379661	0.356914	0.317652	0.0816024	-0.0461837	0.390175
GSE66229	cluster3	0.063526	0.405743	0.313827	0.378406	0.0337017	0.165946	0.140721	0.162996	0.0819646	0.345355	0.287565	0.345374	0.233846	-0.0608289	0.416716	0.0339583	0.0823453	0.21621	0.321452	0.255603	0.0886642	-0.119825	0.350099
GSE66229	cluster3	-0.0314275	0.524229	0.366123	0.405689	0.108563	0.258868	0.078883	0.219227	0.0939111	0.33035	0.317428	0.321434	0.219003	-0.0413718	0.410057	0.101719	0.135001	0.367027	0.327094	0.291118	0.0968939	-0.00636557	0.358721
GSE66229	cluster3	0.118908	0.531509	0.415817	0.447214	0.144834	0.229533	0.190617	0.24357	0.0923686	0.414444	0.29651	0.383383	0.286139	0.00336024	0.471047	0.136443	0.165207	0.403459	0.354383	0.331792	0.11125	0.0437991	0.396583
GSE66229	cluster3	0.128408	0.475548	0.406975	0.431197	0.143724	0.227749	0.15335	0.20172	0.0783773	0.3927	0.314954	0.362152	0.237197	0.0695117	0.462759	0.112582	0.140409	0.385105	0.338859	0.312771	0.109943	0.0206508	0.355105
GSE66229	cluster3	0.196329	0.501045	0.403216	0.450645	0.182376	0.268367	0.2142	0.219847	0.0601033	0.375321	0.281098	0.346137	0.25369	0.0843114	0.463204	0.143262	0.193657	0.355079	0.371376	0.300991	0.129022	-0.0804093	0.381135
GSE66229	cluster3	0.176971	0.503106	0.397376	0.472127	0.164231	0.286443	0.198495	0.197953	0.111984	0.413002	0.341266	0.349156	0.231559	0.0675747	0.459084	0.168782	0.213726	0.417605	0.350189	0.317265	0.119285	0.0498545	0.392742
GSE66229	cluster3	0.167243	0.466622	0.349182	0.435261	0.195559	0.22643	0.14161	0.203185	0.133012	0.354418	0.312938	0.361439	0.265856	0.00852194	0.438627	0.144681	0.174815	0.368636	0.349254	0.285461	0.105824	-0.00280291	0.367154
GSE66229	cluster3	-0.0177731	0.431129	0.258841	0.412795	0.0705611	0.196398	0.146752	0.181728	0.0903571	0.338953	0.321098	0.344148	0.274776	0.0403767	0.438106	0.128469	0.18303	0.339152	0.340362	0.299119	0.10627	0.0411655	0.379918
GSE66229	cluster3	-0.160877	0.483525	0.307041	0.459523	0.0496782	0.329415	0.182636	0.235791	0.119411	0.379085	0.370191	0.332139	0.261511	-0.0250377	0.449686	0.185727	0.187334	0.381319	0.315509	0.31266	0.153783	0.104424	0.410684
GSE66229	cluster3	0.250814	0.4218	0.395746	0.464508	0.279615	0.253637	0.182685	0.235808	0.0831947	0.362944	0.326498	0.396801	0.268955	0.14638	0.472655	0.18022	0.278499	0.406451	0.350279	0.307794	0.116647	0.00897879	0.403943
GSE66229	cluster3	-0.126126	0.541334	0.377568	0.450762	0.0413041	0.313688	0.138766	0.236432	0.0892088	0.340311	0.3455	0.362432	0.203811	-0.00304318	0.375506	0.119239	0.182163	0.371856	0.316942	0.314446	0.168638	-0.055433	0.366531
GSE66229	cluster3	0.200291	0.524274	0.408161	0.437061	0.20585	0.309914	0.201299	0.246733	0.13328	0.373692	0.364699	0.389757	0.254675	0.121254	0.518097	0.176144	0.275221	0.451223	0.356785	0.347002	0.135058	0.277172	0.456531
GSE66229	cluster3	0.108337	0.576765	0.538645	0.474458	0.207404	0.341654	0.195906	0.256165	0.159172	0.437265	0.378871	0.381237	0.249281	0.0616169	0.430679	0.166946	0.189047	0.474272	0.353297	0.347253	0.195285	-0.0258806	0.376133
GSE66229	cluster3	-0.0603532	0.359215	0.238243	0.373356	0.0585398	0.114859	0.121506	0.186894	0.0752268	0.308326	0.207828	0.375976	0.254989	-0.0628264	0.404409	0.0541589	0.151001	0.0914786	0.315628	0.222254	0.07882	-0.102775	0.367349
GSE15459	cluster3	0.0387189	0.505952	0.430888	0.477847	0.190274	0.350023	0.230477	0.260539	0.141586	0.383026	0.345954	0.342461	0.264099	-0.038978	0.450276	0.21178	0.229137	0.482777	0.368815	0.397723	0.168224	0.0133375	0.382472
GSE15459	cluster3	-0.0757247	0.406449	0.365865	0.407488	0.0930338	0.30678	0.178037	0.227612	0.0238621	0.39437	0.270677	0.339666	0.203305	-0.153696	0.470057	0.185826	0.201716	0.368602	0.310119	0.391738	0.143684	-0.142341	0.394507
GSE15459	cluster3	-0.123888	0.411856	0.313114	0.405107	0.0585311	0.248772	0.14026	0.190413	0.0199964	0.407558	0.218361	0.268516	0.113547	-0.0907514	0.480836	0.129353	0.198786	0.264922	0.300926	0.371074	0.128779	-0.118685	0.389441
GSE15459	cluster3	-0.0937692	0.405081	0.366616	0.38021	0.110943	0.284755	0.162537	0.234009	0.0199617	0.387451	0.258763	0.291758	0.170936	-0.0661296	0.454761	0.137984	0.206257	0.38773	0.337503	0.362628	0.104674	-0.0893025	0.399555
GSE15459	cluster3	0.249714	0.562993	0.493898	0.450161	0.274413	0.326493	0.227933	0.279084	0.0838436	0.400434	0.355247	0.351787	0.218233	0.0665357	0.445272	0.208709	0.262541	0.493308	0.35496	0.382942	0.171256	-0.127113	0.391409
GSE15459	cluster3	-0.00914644	0.429207	0.400937	0.505736	0.132679	0.380056	0.216737	0.245814	0.009633	0.394445	0.321594	0.314821	0.136551	0.0408148	0.494437	0.254236	0.398472	0.487465	0.413711	0.389852	0.182481	0.0113924	0.432786
GSE15459	cluster3	-0.00560526	0.395495	0.380843	0.443731	0.168752	0.306529	0.197491	0.232068	-0.00542209	0.397229	0.265461	0.287434	0.116856	-0.0550723	0.454929	0.175118	0.252319	0.384807	0.303127	0.385886	0.133977	-0.12458	0.401516
GSE15459	cluster3	-0.115737	0.386565	0.291232	0.444582	0.0758488	0.296974	0.172901	0.1814	0.0633605	0.388416	0.288808	0.272325	0.138316	-0.0573492	0.448301	0.160214	0.268962	0.361096	0.31738	0.356016	0.12333	0.00294941	0.413849
GSE15459	cluster3	0.30807	0.479782	0.414373	0.492941	0.269108	0.2877	0.184373	0.235255	0.0761207	0.371441	0.329174	0.37021	0.238847	0.100722	0.455092	0.188942	0.262557	0.401846	0.34947	0.318604	0.119573	0.0787865	0.401786
GSE15459	cluster3	0.016975	0.530566	0.467244	0.457657	0.0969036	0.325942	0.205086	0.239581	0.100616	0.350599	0.343373	0.375861	0.274163	-0.0785463	0.428098	0.160028	0.125175	0.440867	0.387362	0.346353	0.157083	-0.0614166	0.40773
GSE15459	cluster3	0.134606	0.44261	0.370103	0.472094	0.226808	0.28658	0.231784	0.24318	0.0805451	0.364747	0.283861	0.34651	0.157288	0.0350996	0.439265	0.194955	0.310561	0.357101	0.364403	0.354376	0.161281	-0.0210993	0.437702
GSE15459	cluster3	-0.0106112	0.452816	0.358181	0.437535	0.117566	0.302736	0.197758	0.227547	0.0643778	0.424658	0.298286	0.362814	0.196256	-0.000106671	0.462407	0.197184	0.268713	0.348313	0.304207	0.359685	0.11556	-0.0869167	0.419013
GSE15459	cluster3	-0.0933931	0.457089	0.328341	0.414422	0.0868277	0.22463	0.155049	0.214736	0.0746631	0.373957	0.301577	0.316867	0.20056	-0.0246225	0.437639	0.137688	0.161711	0.318562	0.299811	0.344937	0.129701	-0.0699949	0.362565
GSE15459	cluster3	-0.144389	0.434158	0.35895	0.425333	0.0351233	0.258591	0.174456	0.228187	0.10806	0.395635	0.262143	0.335195	0.20418	-0.0318684	0.421195	0.148448	0.140292	0.339803	0.294224	0.355782	0.132427	-0.0978261	0.391858
GSE15459	cluster3	-0.0429312	0.394126	0.334201	0.489005	0.13732	0.355907	0.229539	0.263531	-0.00524063	0.391508	0.33936	0.331678	0.130958	0.136068	0.497921	0.259035	0.436352	0.460659	0.370486	0.388908	0.155931	0.214021	0.462183
GSE15459	cluster3	-0.072565	0.366829	0.332544	0.422674	0.0632896	0.285135	0.165755	0.193536	0.00539852	0.405071	0.250422	0.294149	0.098865	-0.043678	0.477996	0.180469	0.299662	0.339287	0.310768	0.376026	0.149706	-0.100199	0.411616
GSE15459	cluster3	0.167046	0.477683	0.435153	0.516776	0.254168	0.401827	0.274999	0.300577	0.0822985	0.376787	0.350192	0.34949	0.217161	0.133558	0.482506	0.235172	0.334016	0.50021	0.377196	0.420578	0.189436	0.00319242	0.455129
GSE15459	cluster3	-0.0806029	0.399556	0.37387	0.47957	0.106429	0.31211	0.2499	0.230627	0.0289349	0.374487	0.284213	0.361902	0.174062	0.112058	0.505082	0.229756	0.361164	0.363962	0.365373	0.354986	0.150686	0.0468445	0.453563
GSE15459	cluster3	-0.144358	0.461184	0.354143	0.498573	0.0785686	0.380636	0.204139	0.257682	0.061134	0.364715	0.344402	0.375386	0.241573	0.0205353	0.475066	0.253556	0.327003	0.424368	0.386386	0.352843	0.186832	0.143609	0.447479
GSE15459	cluster3	0.201702	0.496398	0.459769	0.504679	0.261983	0.363595	0.25255	0.282291	0.0537598	0.41012	0.343491	0.36151	0.195197	0.108714	0.490862	0.238706	0.376479	0.469119	0.397872	0.394665	0.187228	-0.0163211	0.452704
GSE15459	cluster3	-0.0439195	0.425331	0.355991	0.418416	0.0984875	0.334448	0.214131	0.237604	0.0554325	0.395309	0.311733	0.337797	0.206324	-0.0862101	0.480939	0.1827	0.192335	0.449736	0.357459	0.381728	0.158528	-0.0816678	0.426551
GSE15459	cluster3	-0.0303735	0.40709	0.337222	0.437628	0.140392	0.301871	0.181959	0.214198	0.0168612	0.392263	0.281966	0.304886	0.14171	0.0245498	0.463546	0.195891	0.291609	0.349247	0.350839	0.38022	0.135599	-0.0300367	0.428468
GSE15459	cluster3	0.242584	0.493976	0.380172	0.438523	0.257589	0.313804	0.202971	0.269892	0.0372363	0.388518	0.300399	0.337281	0.192188	0.115353	0.440726	0.186373	0.254846	0.397869	0.378801	0.374652	0.153117	-0.0682552	0.447518
GSE15459	cluster3	-0.0889869	0.468229	0.297112	0.452887	0.060963	0.261709	0.162861	0.177915	0.096315	0.338283	0.291037	0.372228	0.276327	-0.0445567	0.432149	0.166549	0.151506	0.361274	0.313614	0.311449	0.127463	-0.114277	0.402329
GSE15459	cluster3	-0.0318293	0.442121	0.397609	0.514769	0.130884	0.3674	0.26188	0.259527	0.0554325	0.34905	0.341334	0.36941	0.223048	-0.01815	0.498623	0.251829	0.323217	0.473965	0.398081	0.389621	0.184522	0.147809	0.461567
GSE15459	cluster3	0.0158592	0.464317	0.366002	0.450399	0.107284	0.291272	0.166737	0.217894	0.0692438	0.386138	0.322273	0.354342	0.176399	-0.0652626	0.44056	0.17998	0.228318	0.395923	0.315594	0.350943	0.123996	-0.0792743	0.394764
GSE15459	cluster3	0.0074622	0.500358	0.418222	0.437267	0.10907	0.288423	0.178114	0.261466	0.0732519	0.410088	0.316697	0.366207	0.239276	-0.030004	0.45821	0.166958	0.197269	0.411013	0.375206	0.348657	0.148202	-0.000745699	0.413591
GSE15459	cluster3	-0.07751	0.432731	0.358282	0.469685	0.0762257	0.302564	0.198659	0.229672	0.0350465	0.391742	0.289862	0.315534	0.16062	-0.0303211	0.460698	0.178182	0.24094	0.402997	0.294166	0.35132	0.149205	-0.0381711	0.415342
GSE15459	cluster3	0.0965297	0.498453	0.477134	0.454487	0.219391	0.340554	0.242305	0.288322	0.0629043	0.374064	0.327627	0.364741	0.195899	0.0650868	0.455499	0.196383	0.317783	0.493309	0.364595	0.38527	0.163625	-0.13003	0.407491
GSE15459	cluster3	0.0349581	0.41561	0.376312	0.438304	0.122969	0.292781	0.192071	0.238735	0.0607577	0.401107	0.278287	0.349973	0.14519	-0.00614086	0.461005	0.158143	0.267892	0.425816	0.320525	0.359036	0.153231	-0.027928	0.416052
GSE15459	cluster3	-0.10682	0.403825	0.279622	0.43768	0.062681	0.210696	0.139219	0.211539	0.0753503	0.395228	0.242259	0.30072	0.212454	-0.0411345	0.429183	0.122426	0.147117	0.328922	0.341395	0.339525	0.101735	-0.102702	0.398207
GSE15459	cluster3	-0.0831525	0.380421	0.248109	0.431675	0.0292246	0.234499	0.158336	0.214564	0.0956506	0.365805	0.274858	0.311741	0.205327	-0.0202289	0.411376	0.129007	0.157708	0.325883	0.333796	0.325262	0.132824	-0.0552325	0.388582
GSE15459	cluster3	0.0575077	0.437614	0.362532	0.409163	0.145209	0.315469	0.197147	0.244072	0.0295885	0.400318	0.283631	0.298461	0.14584	-0.0597394	0.447343	0.152485	0.207697	0.399607	0.311494	0.354982	0.14964	-0.162095	0.417164
GSE15459	cluster3	0.00886055	0.501006	0.447821	0.492625	0.132913	0.346862	0.262495	0.290287	0.0604738	0.421139	0.355551	0.357217	0.224087	-0.0595213	0.495911	0.237551	0.326704	0.505464	0.382786	0.386985	0.200637	0.0242539	0.430958
GSE15459	cluster3	-0.0225287	0.423313	0.355418	0.445038	0.0553234	0.253264	0.165242	0.240104	0.0919536	0.396042	0.31885	0.383488	0.233448	-0.0262764	0.462056	0.144755	0.21813	0.367635	0.342959	0.313079	0.148783	0.0168191	0.382131
GSE15459	cluster3	-0.039975	0.420667	0.359831	0.424015	0.107717	0.265102	0.202934	0.2115	0.0980437	0.340442	0.281131	0.327348	0.21306	0.026636	0.403061	0.129386	0.219232	0.349332	0.348825	0.343951	0.117653	-0.10432	0.400618
GSE15459	cluster3	0.232597	0.531213	0.498176	0.477545	0.258154	0.349491	0.24735	0.268091	0.0947573	0.376721	0.342632	0.354045	0.251388	0.0607376	0.447887	0.209752	0.261884	0.47178	0.392571	0.371672	0.162764	-0.0392522	0.392932
GSE15459	cluster3	0.163889	0.521124	0.450479	0.464814	0.174572	0.310638	0.197962	0.248485	0.0868522	0.401626	0.336563	0.36386	0.243977	0.03393	0.451663	0.18786	0.20151	0.458858	0.355426	0.351551	0.190399	0.00305938	0.414137
GSE15459	cluster3	0.191872	0.501241	0.42657	0.459711	0.191388	0.276629	0.204446	0.274834	0.0979398	0.39895	0.321202	0.3721	0.219201	0.119241	0.444833	0.191319	0.258146	0.423427	0.357598	0.334208	0.144512	-0.0423814	0.414577
GSE15459	cluster3	0.0292492	0.412723	0.318946	0.435457	0.093493	0.305808	0.18939	0.232301	0.0762986	0.367173	0.314945	0.321763	0.192437	-0.0197753	0.456635	0.18984	0.207974	0.4204	0.320334	0.362002	0.147059	0.0267971	0.42707
GSE15459	cluster3	0.114526	0.454192	0.335824	0.494721	0.183366	0.378517	0.249386	0.26266	0.0452677	0.387712	0.322198	0.332397	0.173533	0.0827032	0.460024	0.243989	0.314288	0.44717	0.41429	0.369683	0.179145	0.0389386	0.46519
GSE15459	cluster3	0.111828	0.460641	0.407844	0.492141	0.123652	0.2783	0.194554	0.249348	0.08522	0.377443	0.313239	0.358858	0.247392	-0.0240896	0.458389	0.172591	0.21035	0.43744	0.335632	0.31633	0.135639	-0.00273304	0.393254
GSE15459	cluster3	-0.0151641	0.434537	0.367259	0.49302	0.103595	0.327877	0.238825	0.265853	0.0334454	0.382044	0.332167	0.353194	0.185029	0.0815672	0.483544	0.212562	0.312319	0.421398	0.371063	0.370475	0.193515	0.0854005	0.473943
GSE15459	cluster3	-0.0825055	0.406423	0.342499	0.402524	0.0866815	0.271613	0.18874	0.209179	0.028367	0.37707	0.25838	0.370305	0.187914	-0.0271492	0.481609	0.175847	0.202803	0.331797	0.308208	0.358139	0.10929	-0.103148	0.422327
GSE15459	cluster3	0.154608	0.502611	0.428088	0.448032	0.186171	0.314957	0.223931	0.263568	0.0470868	0.398341	0.331491	0.346877	0.236823	0.122653	0.459975	0.211526	0.218196	0.43674	0.340024	0.339994	0.145239	-0.00826799	0.394107
GSE15459	cluster3	-0.165637	0.452523	0.300015	0.41757	0.0105345	0.234673	0.145429	0.221072	0.0656644	0.409954	0.285684	0.289544	0.193651	-0.0728974	0.429234	0.106967	0.084783	0.305778	0.302913	0.312986	0.120713	-0.0635004	0.36085
GSE15459	cluster3	0.0622482	0.462347	0.344139	0.410284	0.14274	0.259027	0.160749	0.194651	0.0213058	0.389904	0.268293	0.327508	0.130295	-0.0367392	0.423198	0.155804	0.175544	0.329058	0.31322	0.347992	0.13579	-0.130132	0.37998
GSE15459	cluster3	0.324255	0.560773	0.4967	0.435169	0.324316	0.30369	0.217519	0.255263	0.0581851	0.428484	0.325044	0.328478	0.165402	0.0175214	0.409975	0.17402	0.140076	0.414855	0.377074	0.393793	0.166429	-0.146039	0.412255
GSE15459	cluster3	-0.0963597	0.462631	0.304894	0.435458	0.00959943	0.263114	0.154238	0.201486	0.0834529	0.39249	0.291778	0.343578	0.232016	-0.0940901	0.443083	0.0888363	0.129338	0.283941	0.340323	0.286292	0.134359	-0.0679175	0.396784
GSE15459	cluster3	-0.126239	0.348244	0.213761	0.455374	0.0472073	0.280714	0.160719	0.225973	-0.00771857	0.385512	0.249013	0.308534	0.132544	-0.00641903	0.461402	0.175587	0.298729	0.253683	0.330929	0.370029	0.155824	-0.109827	0.418996
GSE15459	cluster3	0.127481	0.482766	0.406324	0.451825	0.178441	0.313311	0.203604	0.254641	0.13534	0.393006	0.324283	0.372435	0.271608	-0.00690682	0.460874	0.175334	0.2208	0.391599	0.34796	0.363235	0.164685	-0.0249067	0.407876
GSE15459	cluster3	-0.0300566	0.40673	0.362829	0.412721	0.124149	0.283766	0.181081	0.219685	0.0334438	0.39052	0.264374	0.297035	0.133458	-0.0730936	0.459386	0.161393	0.201304	0.390477	0.3118	0.378707	0.137845	-0.126111	0.396271
GSE15459	cluster3	-0.120211	0.431253	0.298755	0.420388	0.0672408	0.230619	0.139782	0.195929	0.0974876	0.412696	0.290975	0.340412	0.222846	-0.1497	0.438857	0.10671	0.122605	0.292623	0.296112	0.320248	0.135117	-0.117029	0.356834
GSE15459	cluster3	0.0145644	0.460095	0.402135	0.450894	0.0768415	0.296201	0.197289	0.238787	0.115686	0.369347	0.316076	0.329835	0.24387	-0.0331774	0.435557	0.16883	0.168187	0.388288	0.326589	0.351641	0.149915	0.0465519	0.399049
GSE34942	cluster3	0.06794	0.45238	0.382763	0.450609	0.145425	0.303541	0.217544	0.260082	0.0770187	0.370203	0.335937	0.352553	0.254241	0.0589462	0.474154	0.154053	0.222684	0.40368	0.353224	0.323355	0.129518	-0.0492124	0.427527
GSE34942	cluster3	-0.159536	0.295883	0.281972	0.440128	0.0442314	0.294852	0.174364	0.233851	0.0291817	0.398703	0.261427	0.298241	0.153485	-0.0973796	0.455925	0.21645	0.327592	0.360232	0.324303	0.374371	0.142657	-0.11328	0.428811
GSE34942	cluster3	-0.0599329	0.34868	0.305429	0.390868	0.111553	0.302777	0.148296	0.207779	-0.0119503	0.373205	0.265171	0.284475	0.147405	-0.0813581	0.429792	0.102214	0.202599	0.324477	0.320305	0.363526	0.124656	-0.137922	0.407698
GSE34942	cluster3	0.209829	0.440263	0.411509	0.480319	0.203342	0.367294	0.230238	0.297251	0.0183145	0.38625	0.354096	0.309587	0.174189	0.118074	0.470505	0.252451	0.401564	0.496009	0.357959	0.403154	0.16593	0.239184	0.476761
GSE34942	cluster3	-0.141385	0.402471	0.2961	0.410765	0.0769543	0.285658	0.199122	0.248565	0.0989082	0.43508	0.266811	0.380282	0.227315	0.0171924	0.462561	0.202983	0.274658	0.416919	0.341551	0.363843	0.156829	-0.0694145	0.424641
GSE34942	cluster3	0.0629222	0.535184	0.406094	0.44946	0.154773	0.345111	0.21889	0.243646	0.0476552	0.421851	0.323327	0.338257	0.197623	0.0539848	0.456811	0.194616	0.285666	0.411996	0.328976	0.352779	0.155175	-0.0455771	0.426525
GSE34942	cluster3	0.342146	0.45884	0.39363	0.461833	0.321093	0.318209	0.222975	0.246259	0.0609272	0.403665	0.287294	0.339688	0.184941	0.0574057	0.446239	0.177046	0.296661	0.405587	0.349069	0.370002	0.143398	-0.0301248	0.437915
GSE34942	cluster3	0.0919671	0.457477	0.388076	0.463895	0.154912	0.342709	0.234846	0.256773	0.0858862	0.36597	0.336755	0.353592	0.22242	0.0755195	0.457434	0.214411	0.335268	0.425709	0.37388	0.363695	0.181872	0.0664605	0.434543
GSE34942	cluster3	-0.215516	0.257682	0.156886	0.415394	0.026104	0.177875	0.1221	0.155324	0.0267013	0.398002	0.238146	0.28644	0.143006	0.00673	0.441692	0.126997	0.27191	0.184152	0.284625	0.344666	0.0985977	-0.152604	0.42383
GSE34942	cluster3	0.383667	0.512601	0.455842	0.464668	0.320244	0.259361	0.209213	0.256182	0.0977842	0.364857	0.299923	0.374804	0.221928	0.182415	0.426743	0.15175	0.220864	0.419234	0.383937	0.318153	0.124995	0.00212911	0.380054
GSE34942	cluster3	-0.211957	0.330066	0.283959	0.389492	0.0421851	0.234907	0.155247	0.202025	0.0291456	0.371314	0.257206	0.245537	0.14207	-0.0287599	0.464447	0.11149	0.260055	0.313278	0.303262	0.340869	0.126134	-0.0649521	0.409467
GSE34942	cluster3	0.0887036	0.488876	0.484461	0.446194	0.168115	0.333678	0.255636	0.293758	0.126972	0.413356	0.311966	0.358564	0.252776	0.0119773	0.436853	0.246643	0.344853	0.431298	0.375149	0.366932	0.200899	-0.114239	0.423196
GSE57303	cluster3	0.266023	0.456957	0.419088	0.468876	0.258865	0.307169	0.218424	0.263043	0.0710122	0.334843	0.338845	0.379422	0.218936	0.00450354	0.432427	0.251896	0.318783	0.48507	0.399814	0.333499	0.170511	-0.0389073	0.437857
GSE57303	cluster3	0.0831223	0.420497	0.306041	0.447004	0.136327	0.351509	0.225024	0.251887	0.0826676	0.385873	0.30908	0.358206	0.263687	0.068249	0.488092	0.214074	0.237678	0.427001	0.323183	0.372758	0.17729	-0.0232042	0.423397
GSE57303	cluster3	0.144541	0.397304	0.375723	0.46863	0.172818	0.34927	0.236874	0.270556	0.0597441	0.361191	0.331821	0.339127	0.218215	0.0756553	0.460357	0.239809	0.389461	0.46529	0.414951	0.388727	0.148169	0.0237855	0.436534
GSE57303	cluster3	-0.0708683	0.465913	0.320812	0.504416	0.0640652	0.31411	0.174327	0.212847	0.115124	0.376552	0.336974	0.353012	0.227636	0.022122	0.440796	0.145622	0.194274	0.370585	0.325516	0.333827	0.128781	0.106386	0.389306
GSE57303	cluster3	-0.0788899	0.428355	0.354816	0.429037	0.0498005	0.218138	0.141088	0.210186	0.118044	0.42429	0.290755	0.388121	0.20532	-0.0155617	0.395179	0.123984	0.181985	0.317908	0.331519	0.303847	0.113386	-0.00155308	0.424661
GSE57303	cluster3	-0.00625792	0.372468	0.311753	0.485167	0.111974	0.4018	0.232758	0.27167	0.0528726	0.401222	0.349971	0.326054	0.196446	-0.0420467	0.443134	0.258469	0.319231	0.48781	0.377864	0.404728	0.190308	0.0243445	0.442492
GSE57303	cluster3	-0.0765115	0.394032	0.307758	0.430183	0.0524554	0.233316	0.148967	0.2128	0.0615018	0.36335	0.333246	0.360688	0.25225	-0.0892274	0.450499	0.139996	0.191104	0.334133	0.339149	0.337576	0.115509	0.0270499	0.391259
GSE57303	cluster3	0.162983	0.408919	0.37866	0.405585	0.218143	0.32216	0.224773	0.281724	0.0679243	0.396562	0.318247	0.358465	0.185818	0.0876588	0.436114	0.191567	0.268042	0.422591	0.34393	0.376816	0.162933	0.00444192	0.424213
GSE57303	cluster3	0.0337887	0.448816	0.334867	0.461764	0.132617	0.325955	0.203112	0.270857	0.0671051	0.396057	0.293422	0.331144	0.198574	0.11087	0.439988	0.237497	0.371932	0.424895	0.322989	0.367087	0.192021	0.0873195	0.454888
GSE57303	cluster3	0.165145	0.50161	0.38747	0.473173	0.188169	0.338785	0.208516	0.24213	0.0789551	0.373611	0.341356	0.385056	0.263753	0.0614248	0.476974	0.174463	0.238006	0.398946	0.382317	0.333758	0.182668	-0.0104651	0.428376
GSE57303	cluster3	0.200647	0.465689	0.411908	0.428634	0.221913	0.304817	0.191776	0.245859	0.0895266	0.385421	0.314147	0.354491	0.21914	-0.0285117	0.439748	0.211665	0.292025	0.42662	0.390932	0.354001	0.12984	-0.0257049	0.414135
GSE57303	cluster3	-0.0238741	0.437983	0.291724	0.407615	0.0427036	0.21381	0.131366	0.220731	0.110262	0.347497	0.310885	0.341654	0.271007	0.0241591	0.493992	0.165447	0.253861	0.313118	0.312978	0.305257	0.128895	0.0572005	0.392147
GSE57303	cluster3	-0.123745	0.398578	0.348541	0.446492	0.0214806	0.258412	0.178972	0.231418	0.071973	0.326558	0.307697	0.381919	0.219123	-0.0149954	0.460106	0.149502	0.215287	0.362335	0.321581	0.357145	0.156906	-0.101131	0.399777
GSE57303	cluster3	0.341276	0.441465	0.424845	0.432229	0.343077	0.319704	0.237686	0.276851	0.0736493	0.396724	0.323969	0.327693	0.17811	0.0906043	0.443999	0.234493	0.279578	0.43484	0.365801	0.384836	0.140079	-0.0306352	0.427841
GSE66229	cluster3	-0.0608028	0.514872	0.34897	0.428093	0.0306693	0.27494	0.143626	0.207018	0.11058	0.409615	0.292675	0.295102	0.244252	-0.0233782	0.418526	0.137744	0.124355	0.342467	0.295392	0.279435	0.113632	0.0810443	0.36467
GSE66229	cluster3	-0.0915934	0.403916	0.454904	0.452658	0.179396	0.35178	0.248352	0.307907	0.0181216	0.377701	0.314143	0.340514	0.219726	0.0438398	0.461816	0.269615	0.323932	0.487736	0.361766	0.419777	0.195545	-0.0262824	0.432689
GSE66229	cluster3	0.0831739	0.323385	0.336166	0.380778	0.116571	0.233974	0.199916	0.254871	0.0632219	0.369013	0.263635	0.34598	0.228149	-0.0304102	0.47267	0.173983	0.193207	0.350622	0.343435	0.371481	0.159151	-0.212297	0.388556
GSE66229	cluster3	0.103996	0.397392	0.426733	0.349598	0.195625	0.298202	0.255704	0.277527	0.0324057	0.383798	0.307594	0.340632	0.201113	0.0916904	0.444653	0.193429	0.317191	0.421426	0.359989	0.391026	0.139916	-0.0226124	0.411701
GSE66229	cluster3	0.259775	0.387411	0.311703	0.404953	0.247465	0.25277	0.153919	0.228774	0.0331772	0.379694	0.259057	0.335619	0.188636	0.164102	0.45084	0.146331	0.271428	0.359169	0.331963	0.339179	0.0746411	-0.0238934	0.376726
GSE66229	cluster3	0.286122	0.508951	0.449213	0.469098	0.259975	0.271912	0.212892	0.257811	0.0861779	0.386065	0.342527	0.382463	0.235314	0.108826	0.490555	0.204063	0.210069	0.485806	0.37262	0.334628	0.150673	-0.0456684	0.406565
GSE66229	cluster3	0.305471	0.462347	0.415	0.467005	0.272974	0.345235	0.236154	0.267252	0.0764245	0.411666	0.326671	0.380948	0.224503	0.119058	0.50422	0.237054	0.304747	0.481082	0.36538	0.33932	0.173885	-0.00510915	0.419273
GSE66229	cluster3	0.450018	0.598236	0.580379	0.544114	0.47215	0.386967	0.305628	0.315018	0.0990238	0.437541	0.374808	0.406951	0.289156	0.189656	0.484326	0.297487	0.35431	0.599741	0.435002	0.409361	0.234079	0.109767	0.455414
GSE66229	cluster3	0.243716	0.502034	0.396879	0.489658	0.242158	0.326764	0.217962	0.258307	0.0944633	0.391684	0.332881	0.35358	0.269818	0.076351	0.481083	0.227778	0.272023	0.43975	0.34654	0.306662	0.13844	0.0176074	0.392267
GSE66229	cluster3	0.186424	0.499926	0.448721	0.501086	0.233015	0.35513	0.241452	0.260858	0.107789	0.398309	0.347332	0.359445	0.267253	0.0941977	0.465145	0.233958	0.244751	0.450693	0.389058	0.362821	0.162946	0.0830695	0.425106
GSE66229	cluster3	0.336765	0.512746	0.483554	0.475905	0.340392	0.328569	0.237676	0.26744	0.123159	0.413857	0.344944	0.378894	0.246573	0.141571	0.482617	0.237693	0.250154	0.505943	0.380397	0.373164	0.146566	0.0459294	0.394315
GSE66229	cluster3	-0.127321	0.377123	0.197075	0.422693	-0.0161761	0.257305	0.180442	0.172277	0.033709	0.3567	0.262521	0.338854	0.232206	-0.154199	0.451625	0.122635	0.192443	0.339062	0.327763	0.311179	0.118458	-0.0918306	0.390088
GSE66229	cluster3	0.193995	0.50946	0.471167	0.441098	0.230005	0.314096	0.215684	0.256569	0.0422907	0.398935	0.325468	0.383171	0.195766	0.098896	0.450527	0.206476	0.243765	0.482843	0.334894	0.389955	0.172127	0.0142132	0.416627
GSE66229	cluster3	0.329486	0.595323	0.601504	0.469759	0.378787	0.415249	0.325202	0.335709	0.05816	0.423682	0.404592	0.375499	0.295772	0.109361	0.452326	0.241602	0.276834	0.561546	0.40978	0.447746	0.246711	-0.0271566	0.408268
GSE66229	cluster3	-0.0666809	0.4954	0.388391	0.48494	0.128572	0.397449	0.238444	0.252645	0.0317815	0.384604	0.316212	0.346595	0.203985	-0.0233128	0.445936	0.19214	0.219983	0.46123	0.330774	0.376943	0.15677	0.0959224	0.436624
GSE66229	cluster3	0.107491	0.427436	0.383733	0.400611	0.159312	0.238343	0.184998	0.251972	0.0411526	0.396013	0.266377	0.34348	0.205043	0.0713703	0.458033	0.135942	0.207273	0.356038	0.332767	0.371292	0.100561	-0.161884	0.380537
GSE66229	cluster3	-0.0781069	0.38462	0.318397	0.452984	0.0660052	0.201829	0.15568	0.22691	0.0435774	0.349557	0.25757	0.32272	0.200989	-0.0152336	0.431152	0.13587	0.189087	0.339607	0.278794	0.332192	0.115561	0.00615875	0.37996
GSE66229	cluster3	-0.114705	0.161495	0.263252	0.354105	0.0734656	0.201108	0.160078	0.241015	-0.0363643	0.340583	0.187739	0.271096	0.164026	0.00586316	0.444466	0.154056	0.297582	0.249881	0.329939	0.353906	0.120575	-0.211935	0.396101
GSE66229	cluster3	0.195164	0.409038	0.414781	0.378964	0.246574	0.224019	0.223422	0.274778	0.0348524	0.409351	0.275897	0.302201	0.179024	0.0181547	0.418636	0.154001	0.23113	0.405184	0.339328	0.393337	0.136764	-0.153212	0.386122
GSE66229	cluster3	0.208174	0.534987	0.460778	0.463072	0.224709	0.403905	0.248123	0.309596	0.116922	0.420064	0.323526	0.354827	0.224549	0.0295666	0.465395	0.213246	0.291578	0.511635	0.390192	0.36193	0.185276	-0.0636215	0.420099
GSE66229	cluster3	-0.11755	0.409779	0.300275	0.424235	-0.00913139	0.150892	0.083434	0.178741	0.094835	0.314697	0.288052	0.300662	0.202274	-0.0202184	0.400593	0.0713162	0.156285	0.318305	0.327751	0.289313	0.096175	-0.0394274	0.35619
GSE66229	cluster3	0.169367	0.489748	0.344471	0.482005	0.18351	0.291762	0.192769	0.272228	0.107406	0.40219	0.342303	0.356856	0.21842	0.129345	0.462662	0.214981	0.275678	0.436652	0.383419	0.333138	0.14156	0.0483173	0.388346
GSE66229	cluster3	0.0246397	0.371743	0.323735	0.384488	0.0645143	0.276588	0.161638	0.222762	0.020818	0.411109	0.242454	0.32392	0.225556	-0.0653264	0.452393	0.135697	0.144721	0.349518	0.292231	0.354615	0.157048	-0.25844	0.375611
GSE66229	cluster3	0.108425	0.43044	0.42422	0.454504	0.171252	0.251734	0.173798	0.208231	0.0655842	0.384746	0.298897	0.376351	0.244458	-0.0169658	0.453886	0.16078	0.126503	0.345611	0.359297	0.31095	0.11979	-0.122212	0.364072
GSE66229	cluster3	0.142698	0.40385	0.37781	0.469692	0.179605	0.295831	0.218052	0.253512	0.0944434	0.396235	0.330901	0.36035	0.236464	0.0204606	0.473644	0.21095	0.215807	0.426075	0.345486	0.320862	0.149983	-0.0282629	0.395588
GSE66229	cluster3	-0.0121505	0.388961	0.325321	0.410937	0.123307	0.250947	0.231316	0.268317	0.0682543	0.407815	0.270598	0.34644	0.201187	0.00147464	0.420147	0.1608	0.259162	0.297171	0.354072	0.377972	0.164154	-0.208682	0.389204
GSE66229	cluster3	0.189129	0.319812	0.355462	0.415042	0.212233	0.290547	0.216746	0.262264	0.0382905	0.369749	0.281409	0.312861	0.214575	0.0295465	0.450307	0.187702	0.298689	0.368748	0.354125	0.399231	0.13422	-0.199417	0.440205
GSE66229	cluster3	-0.0313766	0.361668	0.346769	0.411908	0.0727978	0.271037	0.16685	0.218939	0.112262	0.363151	0.313043	0.354114	0.252159	0.0132395	0.461236	0.166798	0.286913	0.385362	0.350535	0.328012	0.131293	0.0662045	0.40742
GSE66229	cluster3	0.125838	0.389517	0.392734	0.40485	0.195711	0.2581	0.203072	0.259536	0.0510433	0.374275	0.26548	0.335827	0.231999	0.0949853	0.435107	0.168886	0.282906	0.382431	0.340006	0.389889	0.113269	-0.0641869	0.393212
GSE66229	cluster3	0.165067	0.325971	0.386726	0.353466	0.0881101	0.0980788	0.117366	0.17284	0.123316	0.34322	0.229473	0.356377	0.216076	0.0591839	0.402907	0.0851101	0.150213	0.230721	0.323953	0.231685	0.0293767	-0.178688	0.36831
GSE66229	cluster3	0.249176	0.376099	0.331193	0.44566	0.244398	0.291455	0.201925	0.259197	0.0937938	0.359439	0.271169	0.332916	0.216331	0.0700462	0.453691	0.166218	0.263629	0.403486	0.360863	0.359782	0.123351	0.00645057	0.398466
GSE66229	cluster3	-0.16245	0.258064	0.311857	0.355856	0.0674353	0.230827	0.208584	0.247369	-0.0109527	0.353753	0.268121	0.306305	0.158595	0.0118891	0.466474	0.115683	0.260204	0.304271	0.31906	0.358722	0.0924724	-0.253116	0.398998
GSE66229	cluster3	0.136445	0.331016	0.326284	0.405682	0.130024	0.148897	0.143121	0.205629	0.0720129	0.334391	0.238836	0.330477	0.217606	-0.0321731	0.430713	0.078956	0.115546	0.201917	0.343257	0.286883	0.056458	-0.181724	0.374753
GSE66229	cluster3	0.354344	0.339684	0.380186	0.402192	0.27362	0.250167	0.20424	0.25331	0.0782404	0.331566	0.278201	0.339078	0.222517	0.0833115	0.445157	0.142475	0.291702	0.346707	0.360048	0.339887	0.102359	-0.167149	0.405973
GSE66229	cluster3	0.389549	0.520859	0.479386	0.466701	0.373032	0.328538	0.227242	0.28431	0.11958	0.401857	0.364097	0.364809	0.260208	0.129088	0.526855	0.227487	0.261547	0.47356	0.380927	0.338035	0.166725	-0.00106959	0.394723
GSE66229	cluster3	-0.015405	0.355008	0.428334	0.36887	0.175209	0.229606	0.173026	0.238968	-0.025256	0.386969	0.267081	0.311701	0.170695	-0.0640702	0.455778	0.127483	0.150146	0.292488	0.347804	0.365115	0.140597	-0.256103	0.396754
GSE66229	cluster3	0.145196	0.461859	0.379806	0.459926	0.177975	0.307328	0.213695	0.260391	0.0694066	0.38486	0.319005	0.339158	0.250826	0.126975	0.479416	0.191504	0.231335	0.422693	0.343044	0.34096	0.173793	-0.101356	0.406397
GSE66229	cluster3	-0.0459173	0.376609	0.37293	0.391857	-0.0108522	0.122451	0.0945893	0.196659	0.110094	0.379141	0.264279	0.339581	0.228352	-0.08034	0.417715	0.0818489	0.121319	0.149452	0.336273	0.291391	0.0897505	-0.219589	0.324407
GSE66229	cluster3	0.131675	0.397207	0.383693	0.45287	0.149204	0.221095	0.160745	0.217607	0.0825921	0.343353	0.3086	0.364749	0.257872	0.0249131	0.439394	0.12776	0.0960051	0.369909	0.340001	0.289675	0.105297	-0.0986615	0.361913
GSE66229	cluster3	-0.239356	0.345652	0.237777	0.361673	-0.0290489	0.0779596	0.114161	0.162778	0.052503	0.275789	0.286848	0.336853	0.235011	-0.143388	0.428022	0.0756966	0.0222047	0.212327	0.309814	0.241592	0.0384766	-0.00803253	0.388199
GSE66229	cluster3	0.0371993	0.310753	0.421241	0.381226	0.204336	0.2981	0.248043	0.302382	0.0336078	0.386746	0.264467	0.312917	0.172538	0.0246273	0.428514	0.19953	0.308853	0.392426	0.349857	0.394642	0.161059	-0.241895	0.41278
GSE66229	cluster3	0.120012	0.437009	0.329225	0.425338	0.138945	0.26998	0.216134	0.27043	0.0822983	0.356675	0.338105	0.378926	0.249427	0.112514	0.473666	0.198195	0.292531	0.400764	0.374095	0.341949	0.142933	-0.102501	0.407627
GSE66229	cluster3	0.328593	0.3946	0.428999	0.44733	0.333331	0.224494	0.21557	0.245647	0.0478333	0.348854	0.276546	0.349749	0.209004	0.141252	0.421174	0.191771	0.288098	0.357495	0.385636	0.34426	0.115688	-0.0790255	0.367327
GSE66229	cluster3	0.196143	0.490024	0.357971	0.477014	0.188224	0.270879	0.203464	0.239213	0.131691	0.390841	0.33608	0.35345	0.236576	0.00330089	0.482095	0.192746	0.235056	0.401873	0.373222	0.332479	0.159131	0.0749718	0.397085
GSE66229	cluster3	0.235031	0.511115	0.397632	0.419064	0.306622	0.348281	0.226919	0.258473	0.0444019	0.437277	0.306117	0.358426	0.219293	0.063939	0.420303	0.149046	0.265769	0.390073	0.364285	0.346724	0.181306	-0.214069	0.413333
GSE66229	cluster3	0.0454227	0.354693	0.351954	0.427112	0.0746311	0.249736	0.179949	0.231839	0.0648902	0.340009	0.318009	0.347108	0.230601	0.0264381	0.41786	0.199715	0.204927	0.401301	0.349732	0.318475	0.147585	0.0437991	0.409841
GSE66229	cluster3	0.140692	0.256081	0.343984	0.319448	0.119913	0.164801	0.191493	0.222194	0.0101908	0.309049	0.271036	0.3327	0.185739	0.0417064	0.420768	0.10206	0.219825	0.233761	0.327258	0.345358	0.0641283	-0.230351	0.38169
GSE66229	cluster3	0.189041	0.310361	0.350047	0.348947	0.232685	0.211247	0.166674	0.242008	-0.00682581	0.374713	0.229032	0.290873	0.173331	0.0662101	0.432245	0.140505	0.277377	0.296958	0.326495	0.366497	0.103128	-0.259492	0.397313
GSE66229	cluster3	0.170513	0.45039	0.422046	0.418552	0.206497	0.30194	0.249679	0.281254	0.0460696	0.407389	0.311819	0.337737	0.23403	0.0364601	0.457553	0.207209	0.308035	0.413556	0.367583	0.373461	0.134534	-0.178453	0.390069
GSE66229	cluster3	0.252356	0.459292	0.373641	0.438463	0.239159	0.246966	0.203145	0.260655	0.0461341	0.396473	0.309389	0.349167	0.282887	0.0535934	0.45981	0.164987	0.219107	0.421277	0.353618	0.325882	0.138225	-0.0863369	0.394719
GSE66229	cluster3	-0.21278	0.311105	0.243467	0.373609	-0.0442554	0.135413	0.112425	0.220716	0.0637533	0.385456	0.248291	0.332944	0.177112	-0.123598	0.451148	0.10184	0.168652	0.275944	0.313615	0.318539	0.0889003	-0.177012	0.373545
GSE66229	cluster3	-0.167965	0.27002	0.313426	0.394078	0.0614779	0.233429	0.190475	0.216181	-0.00221458	0.389951	0.247113	0.29187	0.144147	-0.0733257	0.449212	0.129332	0.202412	0.285639	0.3053	0.367636	0.1288	-0.227059	0.406552
GSE66229	cluster3	0.0845035	0.32052	0.375939	0.347755	0.181096	0.23095	0.19667	0.263298	0.0534823	0.341014	0.225479	0.312193	0.180905	0.0304472	0.421448	0.124258	0.281241	0.2558	0.338096	0.350892	0.0774717	-0.271743	0.384211

[truncated: 4 more sheets: S11, S12, S13, S14]
